# Supplementary material for: Key homeobox transcription factors regulate the development of the firefly’s adult light organ and bioluminescence
Source: Nat Commun. 2024 Mar 5;15:1736. doi: 10.1038/s41467-024-45559-7 (PMC10914744; doi:10.1038/s41467-024-45559-7)
Supplement: Supplementary file 4 — Supplementary Data 1 [file 41467_2024_45559_MOESM4_ESM.xlsx]

## Sheet: Sheet1
Supplementary Data 1. Statistics of the numbers of repetitive sequences of A. leii firefly.
Class	Order	Superfamily	Number of	Length of	Percentage of
			elements	sequence in bp	Sequence (%)
Class I			1069326	315749234	30.45
	LTR		489058	157287007	15.17
		Gypsy	149388	60146997	5.8
		Copia	24136	9373689	0.9
		Unknown	181304	42202359	4.07
		Pao	78691	27365365	2.64
		ERV1	14590	3027492	0.29
		Gypsy-Cigr	39250	14903930	1.44
		Other	1699	267175	0.03
	LINE		552185	156257888	15.07
		Unknown	195721	46113110	4.45
		R1	35668	13759201	1.33
		I	8710	2499135	0.24
		Penelope	160187	39285816	3.79
		R1-LOA	12218	2424893	0.23
		LOA	19240	5793631	0.56
		L2	20522	6591601	0.64
		RTE-RTE	7700	2133338	0.21
		RTE-BovB	30880	9816280	0.95
		RTE-X	18259	14730514	1.42
		Jockey	16398	5524537	0.53
		I-Jockey	13122	4256535	0.41
		CR1	6240	1692725	0.16
		Other	7320	1636572	0.16
	SINE		28083	2204339	0.21
		Unknown	27998	2199535	0.21
		Other	85	4804	0
Class II			915769	233091618	22.48
	DNA		865196	218672799	21.09
		Unknown	475165	107566455	10.37
		hAT-Tip100	40067	12537113	1.21
		hAT-Ac	6720	1098058	0.11
		Kolobok-Hydra	2772	1131084	0.11
		P	8505	2307981	0.22
		TcMar-Mariner	10153	2622408	0.25
		hAT	9691	2789608	0.27
		TcMar-Pogo	11998	1666017	0.16
		TcMar-Tc1	77093	19033940	1.84
		Crypton	11592	2974774	0.29
		CMC-Chapaev-3	13352	5212241	0.5
		CMC-EnSpm	10906	2427157	0.23
		TcMar-Fot1	23676	8093215	0.78
		CMC-Transib	4536	1309769	0.13
		PiggyBac	35779	11502142	1.11
		Maverick	13789	5700727	0.55
		Crypton-I	7001	1334632	0.13
		hAT-Charlie	22259	6690467	0.65
		Sola	6962	2590795	0.25
		TcMar-m44	13152	3706360	0.36
		Academ-1	4270	1147949	0.11
		Academ	2988	1170038	0.11
		hAT-hATm	3183	1143330	0.11
		PIF-Harbinger	5335	1192131	0.11
		MuLE-MuDR	5411	2178253	0.21
		PIF-ISL2EU	3828	1051615	0.1
		Other	35013	8494540	0.82
	MITE		41650	12293012	1.19
		Unknown	41650	12293012	1.19
	RC		8923	2125807	0.21
		Helitron	8923	2125807	0.21
Total TEs			1985095	548840852	52.93
Tandem Repeats			54695	8523886	0.82
	SSR		23057	272756	0.03
	Tandem repeat		31638	8251130	0.8
Unknown			264869	45485229	4.39
Other			2415	348104	0.03
Simple repeats			2030	470268	0.05
Low complexity			46	6976	0
Total	Repeats		2309150	603675315	58.22
