# Supplementary material for: Key homeobox transcription factors regulate the development of the firefly’s adult light organ and bioluminescence
Source: Nat Commun. 2024 Mar 5;15:1736. doi: 10.1038/s41467-024-45559-7 (PMC10914744; doi:10.1038/s41467-024-45559-7)
Supplement: Supplementary file 5 — Supplementary Data 2 [file 41467_2024_45559_MOESM5_ESM.xlsx]

## Sheet: Sheet1
Supplementary Data 2. The list of homeobox genes in A. leii genome.
family	Protein name	Gene ID	Chr	Start	End	length	chain	length
								in aa
ANTP-HOXL	AlEXEX	LSY_LG01_G01072	LG01	60252685	60305362	52678	+	294
	AlHM19.1	LSY_LG01_G01073	LG01	60374865	60439936	65072	+	295
	AlEVE	LSY_LG01_G01110	LG01	61624118	61626105	1988	+	290
	AlHMIN	LSY_LG01_G02431	LG01	134557863	134654604	96742	+	420
	AlHMEN	LSY_LG01_G02435	LG01	134888173	134891287	3115	-	333
	AlCAD	LSY_LG01_G03418	LG01	187032179	187071128	38950	+	263
	AlMEOX2	LSY_LG02_G00421	LG02	28414506	28426312	11807	-	112
	AlHM19.2	LSY_LG02_G00469	LG02	30980130	31021093	40964	-	327
	AlROUGH	LSY_LG02_G00630	LG02	44084059	44087011	2953	+	210
	AlGSX1	LSY_LG02_G02188	LG02	123018378	123019154	777	+	258
	AlHXA1A	LSY_LG02_G02499	LG02	137374758	137497444	122687	-	201
	AlHMPB	LSY_LG02_G02502	LG02	137645833	137793921	148089	-	604
	AlHXD3	LSY_LG02_G02504	LG02	137822508	138016747	194240	-	586
	AlDFD	LSY_LG02_G02506	LG02	138105571	138242629	137059	-	617
	AlSCR	LSY_LG02_G02507	LG02	138405038	138474251	69214	-	337
	AlHXA7	LSY_LG02_G02508	LG02	138525352	138552800	27449	-	339
	AlANTP	LSY_LG02_G02514	LG02	138930029	138943479	13451	-	340
	AlUBX	LSY_LG02_G02516	LG02	139468180	139615126	146947	-	319
	AlABDA	LSY_LG02_G02520	LG02	139993970	140036892	42923	-	368
	AlABDB	LSY_LG02_G02526	LG02	140371940	140435603	63664	-	481
ANTP-NKL	AlGBX2	LSY_LG01_G00564	LG01	34968870	34978082	9213	+	239
	AlMSX1	LSY_LG01_G00792	LG01	46827232	46835292	8061	-	215
	AlNKX24	LSY_LG01_G00818	LG01	47778131	47878372	100242	-	351
	AlDLL	LSY_LG01_G01085	LG01	60973609	61056877	83269	-	464
	AlNX22A	LSY_LG01_G02919	LG01	160530950	160556000	25051	-	300
	AlHLX	LSY_LG01_G03957	LG01	221119800	221204116	84317	+	364
	AlNOT2	LSY_LG02_G01964	LG02	116694329	116765920	71592	-	246
	AlBARH2.1	LSY_LG02_G03268	LG02	188032139	188085908	53770	-	218
	AlHHEX	LSY_LG02_G03346	LG02	192823040	192845901	22862	+	200
	AlBARH2.2	LSY_LG02_G03447	LG02	195362719	195453518	90800	+	246
	AlDBX1	LSY_LG04_G01846	LG04	92555980	92598351	42372	+	382
	AlBSH	LSY_LG04_G02624	LG04	111424673	111451699	27027	+	294
	AlEMS	LSY_LG05_G00395	LG05	21151705	21253430	101726	-	325
	AlTLX3	LSY_LG05_G00441	LG05	24201355	24389029	187675	+	686
	AlLBX1	LSY_LG05_G00443	LG05	24587618	24703658	116041	+	346
	AlNKX32	LSY_LG05_G00452	LG05	24869646	24870772	1127	+	263
	AlNKX23	LSY_LG05_G00454	LG05	24936308	24948051	11744	-	287
	AlHMSH	LSY_LG05_G00459	LG05	25262285	25308719	46435	-	423
	AlHOX71	LSY_LG05_G00461	LG05	25535432	25543538	8107	+	278
	AlHMX3	LSY_LG05_G01029	LG05	59582609	59638413	55805	-	445
	AlSLOU	LSY_LG05_G01032	LG05	59916523	60082212	165690	+	445
	AlNKX62	LSY_LG08_G00002	LG08	105631	247837	142207	+	484
	AlHM09	LSY_LG08_G00003	LG08	318927	481281	162355	-	536
	AlMCM2	LSY_Contig1_G00005	Contig1	193137	242480	49344	+	1055
PRD	AlARX.1	LSY_LG01_G00400	LG01	23188990	23337435	148446	+	437
	AlRX	LSY_LG01_G00404	LG01	23389516	23628926	239411	-	475
	AlOTP	LSY_LG01_G00406	LG01	23940177	24146237	206061	+	249
	AlPAX6.1	LSY_LG01_G02828	LG01	156578629	156608301	29673	-	262
	AlPROP	LSY_LG01_G02848	LG01	157495082	157658098	163017	+	377
	AlPAX6.2	LSY_LG01_G04014	LG01	225264094	225328340	64247	+	514
	AlVSX2	LSY_LG01_G04073	LG01	229204419	229418698	214280	-	427
	AlPHX2B	LSY_LG01_G04302	LG01	245079623	245257123	177501	+	354
	AlPRRX2	LSY_LG02_G00248	LG02	15730849	15806773	75925	-	260
	AlPITX	LSY_LG02_G01017	LG02	68459045	68579261	120217	+	389
	AlAL	LSY_LG03_G00154	LG03	6076258	6237854	161597	-	326
	AlREPO	LSY_LG03_G01742	LG03	91831460	91836401	4942	+	391
	AlDRGX.1	LSY_LG04_G00274	LG04	14527069	14573489	46421	+	197
	AlARX.2	LSY_LG04_G01743	LG04	90208583	90209494	912	-	250
	AlGSC	LSY_LG05_G00575	LG05	33423820	33457288	33469	+	244
	AlUNC4	LSY_LG06_G00175	LG06	9522860	9673312	150453	-	296
	AlDRGX.2	LSY_LG06_G00251	LG06	14245659	14512592	266934	-	491
	AlGSBN	LSY_LG06_G00496	LG06	31490286	31549988	59703	-	420
	AlOTX1B	LSY_LG07_G01113	LG07	47662771	47697236	34466	-	303
	AlHMOC	LSY_LG07_G01114	LG07	47794660	47811765	17106	-	363
	AlSHOX2	LSY_LG08_G00423	LG08	17703341	17770321	66981	-	425
TALE	AlTGIF1.1	LSY_LG01_G00904	LG01	50715099	50724444	9346	+	300
	AlTGIF1.2	LSY_LG01_G01018	LG01	56299922	56304191	4270	+	303
	AlHTH	LSY_LG01_G01302	LG01	70824523	71025819	201297	+	457
	AlEXD	LSY_LG02_G02660	LG02	148057609	148085861	28253	+	1095
	AlTGIF2	LSY_LG03_G00517	LG03	27608040	27624103	16064	-	355
	AlMKX	LSY_LG03_G01821	LG03	96233999	96258410	24412	+	357
	AlARA	LSY_LG04_G01293	LG04	69819653	69927982	108330	+	554
	AlCAUP	LSY_LG04_G01295	LG04	70192867	70228767	35901	+	485
	AlPKNX2	LSY_LG04_G02085	LG04	99698853	99708447	9595	+	445
	AlTF2LX	LSY_LG08_G00662	LG08	33005499	33013451	7953	+	488
SINE	AlSIX6	LSY_LG02_G02778	LG02	156388519	156452609	64091	+	488
	AlSO	LSY_LG03_G00124	LG03	4614914	4664356	49443	-	315
	AlSIX4	LSY_LG07_G01002	LG07	41273739	41314886	41148	+	370
CUT-Cmp	AlDVE	LSY_LG08_G00844	LG08	40825770	41082227	256458	+	1581
CUT-Cux	AlCUT	LSY_LG04_G01849	LG04	92755941	93040287	284347	-	1918
	AlHNF6	LSY_LG08_G00927	LG08	45907748	45911082	3335	+	555
ZF	AlZFH1	LSY_LG02_G01471	LG02	95716595	96009336	292742	-	1027
	AlZFHX3	LSY_LG04_G00441	LG04	21177366	21214128	36763	-	2785
LIM	AlISL1	LSY_LG01_G00832	LG01	48098066	48213136	115071	-	487
	AlLHX3	LSY_LG03_G01601	LG03	87609156	87627883	18728	-	389
	AlAWH	LSY_LG04_G00596	LG04	30370274	30432802	62529	+	290
	AlAP1	LSY_LG04_G00958	LG04	49529510	49661329	131820	+	449
	AlAP2	LSY_LG04_G00961	LG04	49921665	49979240	57576	+	360
	AlLHX1	LSY_LG04_G02565	LG04	109963815	110154147	190333	-	507
CERS	AlCERS6	LSY_LG04_G01709	LG04	89582484	89583708	1225	-	358
POU	AlPO2F1	LSY_LG01_G04945	LG01	274352279	274753720	401442	-	1185
	AlCF1A	LSY_LG03_G00349	LG03	19466123	19467349	1227	-	408
	AlIPOU	LSY_LG04_G00821	LG04	42947962	43234258	286297	-	754
	AlPO6F2	LSY_LG05_G00554	LG05	31701145	31738730	37586	+	592
