# Supplementary material for: Key homeobox transcription factors regulate the development of the firefly’s adult light organ and bioluminescence
Source: Nat Commun. 2024 Mar 5;15:1736. doi: 10.1038/s41467-024-45559-7 (PMC10914744; doi:10.1038/s41467-024-45559-7)
Supplement: Supplementary file 6 — Supplementary Data 3 [file 41467_2024_45559_MOESM6_ESM.xlsx]

## Sheet: Sheet1
Supplementary Data 3. Primers used in this study.
Gene name	Primer name	Primer sequence(5'-3')	bp	Length(bp)	Purpose
AlAbd-A	ABD-A-F	ATGAGTTCCAAATTCATAATTGATAGTATGC	31	1107	gene clone
	ABD-A-R	TTATGTCGGAATTTTTGAAACGGC	24		gene clone
AlAbd-B	ABD-B-F	ATGAACGGAGGATTGTACGAAG	22	1179	gene clone
	ABD-B-R	TCACTGGTGGTGTTTGATAGTC	22		gene clone
AlUnc-4	UNC4-F	ATGGTGTTGGAGACGGGAG	18	891	gene clone
	UNC4-R	TCAAGTGTTCAGTAATGATTCTATACTAAAAGG	32		gene clone
AlUbx	UBX-F	ATGAACTCTTATTTTGAGCAGAG	23	891	gene clone
	UBX-R	TCAACAAATTTTGATACTTAAATAGTGTATTC	32		gene clone
AlShox2	SHOX2-F	GCCTAACAATAGTTGTAGTTCTTCAC	26	683	gene clone
	SHOX2-R	GTGCAGCAGATAGAAATGCCG	21		gene clone
AlRepo	REPO-F	ATGGACGCGCCATTCGAAGA	20	1176	gene clone
	REPO-R	AGCTAATTCAAAAAAGGGGGAAGG	24		gene clone
AlAntp	ANTP-F	GCAATGGGGCTCCTAATGGTC	21	628	gene clone
	ANTP-R	CTTATATCGTCGCCGCCTG	19		gene clone
AlAp2	AP2-F	ATGTTAAAAGACTGCGAAAG	20	1083	gene clone
	AP2-R	TCAATAAACATCACTAAAATTC	22		gene clone
AlLuc1	LUC1-F	GTTACAAGTGCGGCGTCAAATC	22	1702	gene clone
	LUC1-R	ACGATTGATTTACATCTTTGCA	22		gene clone
AlLuc2	LUC2-F	ATGAACGAGAATATTTTATACGG	23	1635	gene clone
	LUC2-R	TTATAATTTCGATTTCGGTTTTTG	24		gene clone
AlPex1	PEX1-F	ACTTACAGCAACAACTGCGATG	22	2961	gene clone
	PEX1-R	CTACAAATGTTCGTCCACAACAC	22		gene clone
AlPex13	PEX13-F	ATGACGTCTGTTAATGCATC	20	1260	gene clone
	PEX13-R	TTAGTTTTCCGGTGTATTTAC	21		gene clone
AlPex5	PEX5-F	ATGGATCTGCGACAATTAACAGAGGC	26	1727	gene clone
	PEX5-R	TCGTTTAATTTGATCTCGGGAATTTAG	27		gene clone
AlPex14	PEX14-F1	ATGGCTGAAGTAGCGAATGAAGAGC	25	789	gene clone
	PEX14-R1	TTAATTATACATTATTTCTAAACTACTTTCGC	32		gene clone
AlPex16	PEX16-F	GCATTAATTTCACAAATAGAAC	22	1049	gene clone
	PEX16-R	TAAATCAGGTTGACCACA	18		gene clone
AlPxmp2	PXMP2-F	ATGATCTTATCTAAGCCAATATACG	25	561	gene clone
	PXMP2-R	CGATCACTTCTTAATTCGGC	20		gene clone
AlPx11c.1	PX11C.1-F	ATTTGTTTATACTATGGAGAAATTAAG	27	712	gene clone
	PX11C.1-R	ATGCTAAGATCTCTTTGAGAATAATTG	27		gene clone
AlPx11c.2	PX11C.2-F	ATGGGTGGATCGAGTG	16	926	gene clone
	PX11C.2-R	ACTGTATAAACCTCGTCATAGA	22		gene clone
GFP	GFP-DS01F	taatacgactcactataGggCTACGGCGTGCAGTG	36	350	dsRNA synthesis
	GFP-DS01R	gggAGTGGTCGGCGAGCTGCACGCTGCCG	29		dsRNA synthesis
	GFP-DS02F	gggCTACGGCGTGCAGTGCTTCAGCCGC	28	350	dsRNA synthesis
	GFP-DS02R	taatacgactcactataGggAGTGGTCGGCGAGCTG	36		dsRNA synthesis
AlAbd-A	ABD-A-DS01F	taatacgactcactataGggCCTAAGTATCATCAAC	36	513	dsRNA synthesis
	ABD-A-DS01R	gggCGCTGCTTGATGATAAAATTGG	25	513	dsRNA synthesis
	ABD-A-DS02F	gggCCTAAGTATCATCAACAATTCCA	26	513	dsRNA synthesis
	ABD-A-DS02R	taatacgactcactataGggCGCTGCTTGATGAT	34	513	dsRNA synthesis
AlAbd-B	ABD-B-DS01F	taatacgactcactataGggTATGGAGAATGTGCG	15	348	dsRNA synthesis
	ABD-B-DS01R	gggTACACCACGATGACGACGAAAAGC	24		dsRNA synthesis
	ABD-B-DS02F	gggTATGGAGAATGTGCGGAACCGA	22	348	dsRNA synthesis
	ABD-B-DS02R	taatacgactcactataGggTACACCACGATGACG	15		dsRNA synthesis
AlUnc-4	UNC4-DS01F	taatacgactcactataGggTCAGAAAATGCTGCATCG	18	255	dsRNA synthesis
	UNC4-DS01R	gggTGTTTCCGATGTCCCTCTTTGAC	23		dsRNA synthesis
	UNC4-DS02F	gggTCAGAAAATGCTGCATCGAAAAGaag	26	255	dsRNA synthesis
	UNC4-DS02R	taatacgactcactataGggTGTTTCCGATGTCCCTC	17		dsRNA synthesis
AlUbx	UBX1-DS01F	taatacgactcactataGggGATAGTCAACAAAATTCC	18	474	dsRNA synthesis
	UBX1-DS01R	gggTCAACAAATTTTGATACT	18		dsRNA synthesis
	UBX1-DS02F	gggGATAGTCAACAAAATTCC	18	474	dsRNA synthesis
	UBX1-DS02R	taatacgactcactataGggTCAACAAATTTTGATACT	18		dsRNA synthesis
AlShox2	SHOX2-DS01F	taatacgactcactataGggAGTGTTCAGGATAACAAATAC	41	465	dsRNA synthesis
	SHOX2-DS01R	gggAACGTTTACGTACGGTATTACTCGACAC	31		dsRNA synthesis
	SHOX2-DS02F	gggAGTGTTCAGGATAACAAATACTGTATTACCG	34	465	dsRNA synthesis
	SHOX2-DS02R	taatacgactcactataGggAACGTTTACGTACGGTATTAC	41		dsRNA synthesis
AlRepo	REPO-DS01F	taatacgactcactataGggAATCAAGACAATATCAATGC	40	513	dsRNA synthesis
	REPO-DS01R	gggACGCTTCCTCCATTTGGC	21		dsRNA synthesis
	REPO-DS02F	gggAATCAAGACAATATCAATGCCCA	26	513	dsRNA synthesis
	REPO-DS02R	taatacgactcactataGggACGCTTCCTCCATTTG	36		dsRNA synthesis
AlAntp	ANTP-DS01F	taatacgactcactataGggTTGGATAGTTCACAAGGTATG	41	492	dsRNA synthesis
	ANTP-DS01R	gggAGAACCGACTTCGCCTTTGG	23		dsRNA synthesis
	ANTP-DS02F	gggTTGGATAGTTCACAAGGTATGAGTAATCA	32	492	dsRNA synthesis
	ANTP-DS02R	taatacgactcactataGggAGAACCGACTTCGCCT	36		dsRNA synthesis
AlAp2	AP2-DS01F	taatacgactcactataGggGATGGATCTTTACC	34	603	dsRNA synthesis
	AP2-DS01R	gggTCAATAAACATCACTAAAATTCAAAG	29		dsRNA synthesis
	AP2-DS02F	gggGATGGATCTTTACCTAGTTTTTATCATAG	32	603	dsRNA synthesis
	AP2-DS02R	taatacgactcactataGggTCAATAAACATCACTA	36		dsRNA synthesis
AlLuc1	LUC1-DS01F	taatacgactcactataGggGTGCCATTGTTTAAAG	36	480	dsRNA synthesis
	LUC1-DS01R	gggACCTTTGGGTACTTCATCCAC	24		dsRNA synthesis
	LUC1-DS02F	gggGTGCCATTGTTTAAAGCAAAAG	25	480	dsRNA synthesis
	LUC1-DS02R	taatacgactcactataGggACCTTTGGGTACTTC	35		dsRNA synthesis
AlLuc2	LUC2-DS01F	taatacgactcactataGggATTTTTTTATTATAG	35	350	dsRNA synthesis
	LUC2-DS01R	gggTTATAATTTCGATTTCGGTTTTTGTAA	30		dsRNA synthesis
	LUC2-DS02F	gggATTTTTTTATTATAGATCGAATAAAATATG	33	350	dsRNA synthesis
	LUC2-DS02R	taatacgactcactataGggTTATAATTTCGATTTC	36		dsRNA synthesis
AlPex1	PEX1-DS01F	taatacgactcactataGggACTAATGCCAAAGATGC	37	543	dsRNA synthesis
	PEX1-DS01R	gggATCCAATATTAAGACAGACGGTTGGTAG	31		dsRNA synthesis
	PEX1-DS02F	gggACTAATGCCAAAGATGCTATTTCCAA	29	543	dsRNA synthesis
	PEX1-DS02R	taatacgactcactataGggATCCAATATTAAGACAGACG	40		dsRNA synthesis
AlPEX13	PEX13-DS01F	taatacgactcactataGggTGGTATTCGCTCAACATTTTTC	42	627	dsRNA synthesis
	PEX13-DS01R	gggTATTTTCACTATCCTTTCAGTACCGTTAC	32		dsRNA synthesis
	PEX13-DS02F	gggTGGTATTCGCTCAACATTTTTC	25	627	dsRNA synthesis
	PEX13-DS02R	taatacgactcactataGggTATTTTCACTATCCTTTCAG	20		dsRNA synthesis
AlPEX14	PEX14-DS01F	taatacgactcactataGggATGCAATTACAACCCCT	37	465	dsRNA synthesis
	PEX14-DS01R	gggACCCGAACCAATTTCCATTAAATC	27		dsRNA synthesis
	PEX14-DS02F	gggATGCAATTACAACCCCTTACTTTATTTC	31	465	dsRNA synthesis
	PEX14-DS02R	taatacgactcactataGggACCCGAACCAATTTC	35		dsRNA synthesis
AlPex5	PEX5-DS01F	taatacgactcactataGggATTGCGGATCAAACTGGAG	39	555	dsRNA synthesis
	PEX5-DS01R	gggACATTGTACTTCGTAATCGGGATTAATGG	32		dsRNA synthesis
	PEX5-DS02F	gggATTGCGGATCAAACTGGAGGAG	22	555	dsRNA synthesis
	PEX5-DS02R	taatacgactcactataGggACATTGTACTTCGTAATCG	39		dsRNA synthesis
AlPex16	PEX16-DS01F	taatacgactcactataGggTTGGTGATTGTTTG	34	495	dsRNA synthesis
	PEX16-DS01R	gggTATTTGCATTTTCTGTGTTTTACTT	28		dsRNA synthesis
	PEX16-DS02F	gggTTGGTGATTGTTTGTATACAGG	25	495	dsRNA synthesis
	PEX16-DS02R	taatacgactcactataGggTATTTGCATTTTCTGTG	37		dsRNA synthesis
AlPxmp2	PXMP2-DS01F	taatacgactcactataGggTACGACTTTTTGGGATTC	38	444	dsRNA synthesis
	PXMP2-DS01R	gggAGGTGGCACAAATTTTAAGTTTAAG	28		dsRNA synthesis
	PXMP2-DS02F	gggTACGACTTTTTGGGATTCTACTTC	27	444	dsRNA synthesis
	PXMP2-DS02R	taatacgactcactataGggAGGTGGCACAAATTTTAAG	39		dsRNA synthesis
AlPx11c	PX11C-DS01F	taatacgactcactataGggAATGGAGCTTCTGATAAC	38	441	dsRNA synthesis
	PX11C-DS01R	gggAACCTCGTCATAGAAATAAAATCG	27		dsRNA synthesis
	PX11C-DS02F	gggAATGGAGCTTCTGATAACAGTG	25	441	dsRNA synthesis
	PX11C-DS02R	taatacgactcactataGggAACCTCGTCATAGAAAT	37		dsRNA synthesis
AlAbd-A	ABD-A-QF	TGTTCACAACCTACGGCACC	20	122	qPCR
	ABD-A-QR	TGACCATTGTACTCACCGC	20		qPCR
AlAbd-B	ABD-B-QF	TCCTTTGGAGTGGACGGGTCAAG	23	136	qPCR
	ABD-B-QR	TCGCGCCAGCTCCCAAC	17		qPCR
AlUnc-4	UNC4-QF	AGACGTGGTGGGAGATTCGG	20	117	qPCR
	UNC4-QR	TTTTCATCGGGTGGTCCTGC	20		qPCR
AlUbx	UBX-Q-F	GTCTTGGAATGTCACCGTAT	20	88	qPCR
	UBX-Q-R	TCGTAAGGTGAATCTTGTGG	20		qPCR
AlShox2	SHOX2-QF	TTCCTGCACTTCGCGGATTA	20	100	qPCR
	SHOX2-QR	AATGTTGGGGTGGGTTGAGG	20		qPCR
AlRepo	REPO-QF	ACACAAATCAACCTTTGCCATCG	23	115	qPCR
	REPO-QR	TGTTGTTGTTGCTGCTGAAGTC	22		qPCR
AlAntp	ANTP-QF	TTGTGGCGATCCTTCAGTCG	20	103	qPCR
	ANTP-QR	ATAGGGCATACCTTGTGGCG	20		qPCR
AlAp2	AP2-QF	CACGCGCATTGCCTTAAATG	20	76	qPCR
	AP2-QR	TACCGTCTCTCGCAAAACAC	21		qPCR
AlLuc1	LUC1-Q-F	CCGGGTGTTCGTCAAGGTTA	20	165	qPCR
	LUC1-Q-R	TCCACGTCTGTTAGGACCCA	20		qPCR
AlLuc2	LUC2-QF	AGTGGATTGCCCAAAGGTGT	20	115	qPCR
	LUC2-QR	CTGTTAGAATCGCAGTGCCC	20		qPCR
AlPex1	PEX1-QF	TATAGGCGCGAGCGAACAAG	20	118	qPCR
	PEX1-QR	ACTGTCATGGCCTCGTCTTG	20		qPCR
AlPex13	PEX13-QF	TGCAAGCGTCGAAAGTGTTG	20	123	qPCR
	PEX13-QR	AAACGCCCAAAGTTCTCTGC	20		qPCR
AlPex14	PEX14-QF	TGCAGAGGAAGGGATTGACAG	21	108	qPCR
	PEX14-QR	GTATTGGAAGCGCTGGTGC	19		qPCR
AlPex5	PEX5-QF	AGCCGTCGAAGCATACCATC	20	112	qPCR
	PEX5-QR	TTCGGCCGCTTCTCTGTATG	20		qPCR
AlPex16	PEX16-QF	TTCATATTTTATTGCAGGACGA	22	125	qPCR
	PEX16-QR	TATGCTGGCTCTTTTGTGATAG	22		qPCR
AlPxmp2	PXMP2-QF	TTTTGTCGTCAAGTTGGAAGTACCTG	26	142	qPCR
	PXMP2-QR	TCGGCTTGTCTTCGCTTGTTTG	22		qPCR
AlPx11c.1	PX11C.1-QF	CGGGGAATCAGATAAAAGTGCC	22	131	qPCR
	PX11C.1-QR	ACGACCAAAGAAATCCCGGT	20		qPCR
AlPx11c.2	PX11C.2-QF	GCTCTAACATGTCCACCGCA	20	105	qPCR
	PX11C.2-QR	ACTGATCGGGTTCCTCTTTTCC	22		qPCR
AlEf1a	Ef1a-QF	ATGGTTGTCGTCTTTGCACC	20	141	qPCR
	Ef1a-QR	ACGACGCAATTCCTTAACGG	20		qPCR
AlLuc1	LUC1-prF1	AGACTACAAGACTCCGAAAG	20	1086	promoter
	LUC1-prR1	GCAAATCCCTCCTCAATA	18		promoter
