# Supplementary material for: Key homeobox transcription factors regulate the development of the firefly’s adult light organ and bioluminescence
Source: Nat Commun. 2024 Mar 5;15:1736. doi: 10.1038/s41467-024-45559-7 (PMC10914744; doi:10.1038/s41467-024-45559-7)
Supplement: Supplementary file 11 — Source data [file 41467_2024_45559_MOESM11_ESM.zip]

Archive with 21 entries (20 files):
- 7 Source Data/
- 7 Source Data/SourceData_Figure 1D .xlsx
- 7 Source Data/SourceData_Figure 1E.nwk
- 7 Source Data/SourceData_Figure 2B .xlsx
- 7 Source Data/SourceData_Figure 3A.xlsx
- 7 Source Data/SourceData_Figure 3B.xlsx
- 7 Source Data/SourceData_Figure 4A.xlsx
- 7 Source Data/SourceData_Figure 4B.xlsx
- 7 Source Data/SourceData_Figure 4G.xlsx
- 7 Source Data/SourceData_Figure 5C.xlsx
- 7 Source Data/SourceData_Figure 5E.xlsx
- 7 Source Data/SourceData_Supplementary Fig10.xlsx
- 7 Source Data/SourceData_Supplementary Fig13.xlsx
- 7 Source Data/SourceData_Supplementary Fig15.xlsx
- 7 Source Data/SourceData_Supplementary Fig2.xlsx
- 7 Source Data/SourceData_Supplementary Fig5A.xlsx
- 7 Source Data/SourceData_Supplementary Fig5B.xlsx
- 7 Source Data/SourceData_Supplementary Fig6.xlsx
- 7 Source Data/SourceData_Supplementary Fig7.xlsx
- 7 Source Data/SourceData_Supplementary Fig8A.xlsx
- 7 Source Data/SourceData_Supplementary Fig9.xlsx
