# Supplementary material for: Key homeobox transcription factors regulate the development of the firefly’s adult light organ and bioluminescence
Source: Nat Commun. 2024 Mar 5;15:1736. doi: 10.1038/s41467-024-45559-7 (PMC10914744; doi:10.1038/s41467-024-45559-7)
Supplement: Supplementary file 11 — Source data [file 41467_2024_45559_MOESM11_ESM.zip › 7 Source Data/SourceData_Figure 1D .xlsx]

## Sheet: ChrInfo
LG01	0:282576516	137,43,108
LG02	0:197933739	187,5,22
LG03	0:125648631	66,84,136
LG04	0:115160444	113,154,38
LG05	0:110166580	155,183,16
LG06	0:88272871	71172176
LG07	0:62527882	187118194
LG08	0:51297475	21,42,3

## Sheet: Homeobox genes
LG01	AlUBXN4	60168505	60357957	0,0,0
LG01	AlHM19.1	60374865	60439936	0,0,0
LG01	AlEVE	61624118	61626105	0,0,0
LG01	AlHMIN	134557863	134654604	0,0,0
LG01	AlHMEN	134888173	134891287	0,0,0
LG01	AlCAD	187032179	187071128	0,0,0
LG01	AlGBX2	34968870	34978082	0,0,0
LG01	AlMSX1	46827232	46835292	0,0,0
LG01	AlNKX24	47778131	47878372	0,0,0
LG01	AlDLL	60973609	61056877	0,0,0
LG01	AlNX22A	160530950	160556000	0,0,0
LG01	AlHLX	221119800	221204116	0,0,0
LG01	AlARX.1	23188990	23337435	0,0,0
LG01	AlRX	23389516	23628926	0,0,0
LG01	AlOTP	23940177	24146237	0,0,0
LG01	AlPAX6.1	156578629	156608301	0,0,0
LG01	AlALX1	157495082	157658098	0,0,0
LG01	AlPAX6.2	225264094	225328340	0,0,0
LG01	AlVSX2	229204419	229418698	0,0,0
LG01	AlPHX2B	245079623	245257123	0,0,0
LG01	AlTGIF1.1	50715099	50724444	0,0,0
LG01	AlTGIF1.2	56299922	56304191	0,0,0
LG01	AlHTH	70824523	71025819	0,0,0
LG01	AlISL1	48098066	48213136	0,0,0
LG01	AlPO2F1	274352279	274753720	0,0,0
LG02	AlMEOX2	28414506	28426312	0,0,0
LG02	AlHM19.2	30980130	31021093	0,0,0
LG02	AlROUGH	44084059	44087011	0,0,0
LG02	AlGSX1	123018378	123019154	0,0,0
LG02	AlHXA1A	137374758	137497444	0,0,0
LG02	AlHMPB	137645833	137793921	0,0,0
LG02	AlHXD3	137822508	138016747	0,0,0
LG02	AlDFD	138105571	138242629	0,0,0
LG02	AlSCR	138405038	138474251	0,0,0
LG02	AlHXA7	138525352	138552800	0,0,0
LG02	AlANTP	138930029	138943479	0,0,0
LG02	AlUBX	139468180	139615126	0,0,0
LG02	AlABD-A	139993970	140036892	0,0,0
LG02	AlABD-B	140371940	140435603	0,0,0
LG02	AlNOT2	116694329	116765920	0,0,0
LG02	AlBARH2.1	188032139	188085908	0,0,0
LG02	AlHHEX	192823040	192845901	0,0,0
LG02	AlBARH2.2	195362719	195453518	0,0,0
LG02	AlPRRX2	15730849	15806773	0,0,0
LG02	AlPITX	68459045	68579261	0,0,0
LG02	AlEXD	148057609	148085861	0,0,0
LG02	AlSIX6	156388519	156452609	0,0,0
LG02	AlZFH1	95716595	96009336	0,0,0
LG04	AlDBX1	92555980	92598351	0,0,0
LG04	AlBSH	111424673	111451699	0,0,0
LG04	AlDRGX.1	14527069	14573489	0,0,0
LG04	AlARX.2	90208583	90209494	0,0,0
LG04	AlARA	69819653	69927982	0,0,0
LG04	AlCAUP	70192867	70228767	0,0,0
LG04	AlPKNX2	99698853	99708447	0,0,0
LG04	AlCUT	92755941	93040287	0,0,0
LG04	AlZFHX3	21177366	21214128	0,0,0
LG04	AlAWH	30370274	30432802	0,0,0
LG04	AlAP1	49529510	49661329	0,0,0
LG04	AlAP2	49921665	50051430	0,0,0
LG04	AlLHX1	109963815	110154147	0,0,0
LG04	AlCERS6	89582484	89583708	0,0,0
LG04	AlIPOU	42947962	43234258	0,0,0
LG05	AlEMS	21151705	21253430	0,0,0
LG05	AlTLX3	24201355	24389029	0,0,0
LG05	AlLBX1	24587618	24703658	0,0,0
LG05	AlNKX32	24869646	24870772	0,0,0
LG05	AlNKX23	24936308	24948051	0,0,0
LG05	AlHMSH	25262285	25308719	0,0,0
LG05	AlHOX71	25535432	25543538	0,0,0
LG05	AlHMX3	59582609	59638413	0,0,0
LG05	AlSLOU	59916523	60082212	0,0,0
LG05	AlGSC	33423820	33457288	0,0,0
LG05	AlPO6F2	31701145	31738730	0,0,0
LG08	AlNKX62	105631	247837	0,0,0
LG08	AlHM09	318927	481281	0,0,0
LG08	AlSHOX2	17703341	17770321	0,0,0
LG08	AlTF2LX	33005499	33013451	0,0,0
LG08	AlDVE	40825770	41082227	0,0,0
LG08	AlHNF6	45907748	45911082	0,0,0
Contig1	AlMCM2	193137	242480	0,0,0
LG03	AlAL	6076258	6237854	0,0,0
LG03	AlREPO	91831460	91854252	0,0,0
LG03	AlTGIF2	27608040	27624103	0,0,0
LG03	AlMKX	96233999	96258410	0,0,0
LG03	AlSO	4614914	4664356	0,0,0
LG03	AlLHX3	87609156	87627883	0,0,0
LG03	AlCF1A	19466123	19467349	0,0,0
LG06	AlUNC-4	9522860	9673312	0,0,0
LG06	AlDRGX.2	14245659	14512592	0,0,0
LG06	AlGSBN	31490286	31549988	0,0,0
LG07	AlOTX1B	47662771	47697236	0,0,0
LG07	AlHMOC	47794660	47811765	0,0,0
LG07	AlSIX4	41273739	41314886	0,0,0

## Sheet: GC ratio
LG01	0	500000	0.330766
LG01	499500	999500	0.334474
LG01	999000	1499000	0.342056
LG01	1498500	1998500	0.342244
LG01	1998000	2498000	0.3184
LG01	2497500	2997500	0.330002
LG01	2997000	3497000	0.350718
LG01	3496500	3996500	0.323878
LG01	3996000	4496000	0.33178
LG01	4495500	4995500	0.32762
LG01	4995000	5495000	0.352416
LG01	5494500	5994500	0.325618
LG01	5994000	6494000	0.325434
LG01	6493500	6993500	0.335426
LG01	6993000	7493000	0.344528
LG01	7492500	7992500	0.338502
LG01	7992000	8492000	0.351856
LG01	8491500	8991500	0.34137
LG01	8991000	9491000	0.346558
LG01	9490500	9990500	0.36263
LG01	9990000	10490000	0.35285
LG01	10489500	10989500	0.37536
LG01	10989000	11489000	0.348748
LG01	11488500	11988500	0.329182
LG01	11988000	12488000	0.341262
LG01	12487500	12987500	0.344294
LG01	12987000	13487000	0.362322
LG01	13486500	13986500	0.340242
LG01	13986000	14486000	0.33389
LG01	14485500	14985500	0.336842
LG01	14985000	15485000	0.342294
LG01	15484500	15984500	0.341754
LG01	15984000	16484000	0.32757
LG01	16483500	16983500	0.330008
LG01	16983000	17483000	0.333654
LG01	17482500	17982500	0.339628
LG01	17982000	18482000	0.334822
LG01	18481500	18981500	0.319396
LG01	18981000	19481000	0.33299
LG01	19480500	19980500	0.34888
LG01	19980000	20480000	0.337864
LG01	20479500	20979500	0.334772
LG01	20979000	21479000	0.327656
LG01	21478500	21978500	0.333918
LG01	21978000	22478000	0.369208
LG01	22477500	22977500	0.355648
LG01	22977000	23477000	0.349096
LG01	23476500	23976500	0.333872
LG01	23976000	24476000	0.342836
LG01	24475500	24975500	0.324392
LG01	24975000	25475000	0.32747
LG01	25474500	25974500	0.319624
LG01	25974000	26474000	0.341338
LG01	26473500	26973500	0.336262
LG01	26973000	27473000	0.333218
LG01	27472500	27972500	0.333702
LG01	27972000	28472000	0.32975
LG01	28471500	28971500	0.335316
LG01	28971000	29471000	0.33873
LG01	29470500	29970500	0.34501
LG01	29970000	30470000	0.319276
LG01	30469500	30969500	0.349074
LG01	30969000	31469000	0.336122
LG01	31468500	31968500	0.325174
LG01	31968000	32468000	0.332844
LG01	32467500	32967500	0.333362
LG01	32967000	33467000	0.328692
LG01	33466500	33966500	0.328504
LG01	33966000	34466000	0.321226
LG01	34465500	34965500	0.335372
LG01	34965000	35465000	0.343688
LG01	35464500	35964500	0.329584
LG01	35964000	36464000	0.323484
LG01	36463500	36963500	0.300114
LG01	36963000	37463000	0.30104
LG01	37462500	37962500	0.304456
LG01	37962000	38462000	0.308778
LG01	38461500	38961500	0.302254
LG01	38961000	39461000	0.300526
LG01	39460500	39960500	0.311902
LG01	39960000	40460000	0.321714
LG01	40459500	40959500	0.322138
LG01	40959000	41459000	0.311948
LG01	41458500	41958500	0.306306
LG01	41958000	42458000	0.308384
LG01	42457500	42957500	0.308032
LG01	42957000	43457000	0.321042
LG01	43456500	43956500	0.32658
LG01	43956000	44456000	0.309786
LG01	44455500	44955500	0.31605
LG01	44955000	45455000	0.310756
LG01	45454500	45954500	0.326458
LG01	45954000	46454000	0.293056
LG01	46453500	46953500	0.322516
LG01	46953000	47453000	0.306998
LG01	47452500	47952500	0.310066
LG01	47952000	48452000	0.303914
LG01	48451500	48951500	0.317656
LG01	48951000	49451000	0.311812
LG01	49450500	49950500	0.30672
LG01	49950000	50450000	0.295186
LG01	50449500	50949500	0.308864
LG01	50949000	51449000	0.30067
LG01	51448500	51948500	0.303946
LG01	51948000	52448000	0.296888
LG01	52447500	52947500	0.290252
LG01	52947000	53447000	0.298396
LG01	53446500	53946500	0.298894
LG01	53946000	54446000	0.295682
LG01	54445500	54945500	0.29362
LG01	54945000	55445000	0.308884
LG01	55444500	55944500	0.30933
LG01	55944000	56444000	0.314252
LG01	56443500	56943500	0.304158
LG01	56943000	57443000	0.299598
LG01	57442500	57942500	0.299338
LG01	57942000	58442000	0.293752
LG01	58441500	58941500	0.280074
LG01	58941000	59441000	0.294944
LG01	59440500	59940500	0.283346
LG01	59940000	60440000	0.298062
LG01	60439500	60939500	0.292492
LG01	60939000	61439000	0.304938
LG01	61438500	61938500	0.308188
LG01	61938000	62438000	0.313568
LG01	62437500	62937500	0.310782
LG01	62937000	63437000	0.299388
LG01	63436500	63936500	0.296218
LG01	63936000	64436000	0.293428
LG01	64435500	64935500	0.304064
LG01	64935000	65435000	0.309448
LG01	65434500	65934500	0.283496
LG01	65934000	66434000	0.285982
LG01	66433500	66933500	0.285818
LG01	66933000	67433000	0.29676
LG01	67432500	67932500	0.29786
LG01	67932000	68432000	0.298898
LG01	68431500	68931500	0.283896
LG01	68931000	69431000	0.287922
LG01	69430500	69930500	0.300566
LG01	69930000	70430000	0.302522
LG01	70429500	70929500	0.298258
LG01	70929000	71429000	0.313458
LG01	71428500	71928500	0.30504
LG01	71928000	72428000	0.28894
LG01	72427500	72927500	0.290904
LG01	72927000	73427000	0.273114
LG01	73426500	73926500	0.288872
LG01	73926000	74426000	0.286284
LG01	74425500	74925500	0.321018
LG01	74925000	75425000	0.289942
LG01	75424500	75924500	0.298214
LG01	75924000	76424000	0.3196
LG01	76423500	76923500	0.304624
LG01	76923000	77423000	0.292124
LG01	77422500	77922500	0.288378
LG01	77922000	78422000	0.305584
LG01	78421500	78921500	0.311684
LG01	78921000	79421000	0.314618
LG01	79420500	79920500	0.294946
LG01	79920000	80420000	0.293054
LG01	80419500	80919500	0.296874
LG01	80919000	81419000	0.30412
LG01	81418500	81918500	0.293486
LG01	81918000	82418000	0.317422
LG01	82417500	82917500	0.31536
LG01	82917000	83417000	0.294966
LG01	83416500	83916500	0.29814
LG01	83916000	84416000	0.307126
LG01	84415500	84915500	0.298066
LG01	84915000	85415000	0.30298
LG01	85414500	85914500	0.303948
LG01	85914000	86414000	0.293424
LG01	86413500	86913500	0.293274
LG01	86913000	87413000	0.288252
LG01	87412500	87912500	0.294868
LG01	87912000	88412000	0.296662
LG01	88411500	88911500	0.300534
LG01	88911000	89411000	0.294946
LG01	89410500	89910500	0.29852
LG01	89910000	90410000	0.302252
LG01	90409500	90909500	0.305834
LG01	90909000	91409000	0.299294
LG01	91408500	91908500	0.29741
LG01	91908000	92408000	0.303828
LG01	92407500	92907500	0.306202
LG01	92907000	93407000	0.307534
LG01	93406500	93906500	0.308242
LG01	93906000	94406000	0.305314
LG01	94405500	94905500	0.283946
LG01	94905000	95405000	0.301302
LG01	95404500	95904500	0.292756
LG01	95904000	96404000	0.2952
LG01	96403500	96903500	0.295572
LG01	96903000	97403000	0.289788
LG01	97402500	97902500	0.29927
LG01	97902000	98402000	0.30251
LG01	98401500	98901500	0.30797
LG01	98901000	99401000	0.295752
LG01	99400500	99900500	0.285154
LG01	99900000	100400000	0.292766
LG01	100399500	100899500	0.310878
LG01	100899000	101399000	0.30188
LG01	101398500	101898500	0.312442
LG01	101898000	102398000	0.312476
LG01	102397500	102897500	0.319414
LG01	102897000	103397000	0.315876
LG01	103396500	103896500	0.3091
LG01	103896000	104396000	0.316008
LG01	104395500	104895500	0.30717
LG01	104895000	105395000	0.288562
LG01	105394500	105894500	0.296798
LG01	105894000	106394000	0.295972
LG01	106393500	106893500	0.302898
LG01	106893000	107393000	0.309184
LG01	107392500	107892500	0.309418
LG01	107892000	108392000	0.31301
LG01	108391500	108891500	0.312056
LG01	108891000	109391000	0.315028
LG01	109390500	109890500	0.30664
LG01	109890000	110390000	0.300704
LG01	110389500	110889500	0.297696
LG01	110889000	111389000	0.285542
LG01	111388500	111888500	0.298642
LG01	111888000	112388000	0.290446
LG01	112387500	112887500	0.28818
LG01	112887000	113387000	0.293764
LG01	113386500	113886500	0.30727
LG01	113886000	114386000	0.307704
LG01	114385500	114885500	0.310948
LG01	114885000	115385000	0.304592
LG01	115384500	115884500	0.306946
LG01	115884000	116384000	0.3177
LG01	116383500	116883500	0.308188
LG01	116883000	117383000	0.308714
LG01	117382500	117882500	0.302856
LG01	117882000	118382000	0.310218
LG01	118381500	118881500	0.319216
LG01	118881000	119381000	0.296862
LG01	119380500	119880500	0.29121
LG01	119880000	120380000	0.303132
LG01	120379500	120879500	0.3077
LG01	120879000	121379000	0.30205
LG01	121378500	121878500	0.306032
LG01	121878000	122378000	0.291214
LG01	122377500	122877500	0.284478
LG01	122877000	123377000	0.304124
LG01	123376500	123876500	0.299004
LG01	123876000	124376000	0.30309
LG01	124375500	124875500	0.299784
LG01	124875000	125375000	0.304528
LG01	125374500	125874500	0.290334
LG01	125874000	126374000	0.29408
LG01	126373500	126873500	0.292872
LG01	126873000	127373000	0.295104
LG01	127372500	127872500	0.28906
LG01	127872000	128372000	0.287228
LG01	128371500	128871500	0.285448
LG01	128871000	129371000	0.294986
LG01	129370500	129870500	0.291312
LG01	129870000	130370000	0.299196
LG01	130369500	130869500	0.30755
LG01	130869000	131369000	0.30536
LG01	131368500	131868500	0.296864
LG01	131868000	132368000	0.302332
LG01	132367500	132867500	0.315048
LG01	132867000	133367000	0.310738
LG01	133366500	133866500	0.30212
LG01	133866000	134366000	0.30398
LG01	134365500	134865500	0.299842
LG01	134865000	135365000	0.304484
LG01	135364500	135864500	0.307866
LG01	135864000	136364000	0.303342
LG01	136363500	136863500	0.302028
LG01	136863000	137363000	0.304478
LG01	137362500	137862500	0.284462
LG01	137862000	138362000	0.292634
LG01	138361500	138861500	0.303194
LG01	138861000	139361000	0.316012
LG01	139360500	139860500	0.307182
LG01	139860000	140360000	0.293092
LG01	140359500	140859500	0.29983
LG01	140859000	141359000	0.29551
LG01	141358500	141858500	0.29951
LG01	141858000	142358000	0.319856
LG01	142357500	142857500	0.315308
LG01	142857000	143357000	0.30908
LG01	143356500	143856500	0.307026
LG01	143856000	144356000	0.30865
LG01	144355500	144855500	0.291562
LG01	144855000	145355000	0.282752
LG01	145354500	145854500	0.282674
LG01	145854000	146354000	0.30197
LG01	146353500	146853500	0.31274
LG01	146853000	147353000	0.30195
LG01	147352500	147852500	0.309978
LG01	147852000	148352000	0.29794
LG01	148351500	148851500	0.297858
LG01	148851000	149351000	0.292396
LG01	149350500	149850500	0.290038
LG01	149850000	150350000	0.308262
LG01	150349500	150849500	0.307306
LG01	150849000	151349000	0.315842
LG01	151348500	151848500	0.312752
LG01	151848000	152348000	0.300698
LG01	152347500	152847500	0.283366
LG01	152847000	153347000	0.30343
LG01	153346500	153846500	0.297112
LG01	153846000	154346000	0.298736
LG01	154345500	154845500	0.28403
LG01	154845000	155345000	0.293416
LG01	155344500	155844500	0.289532
LG01	155844000	156344000	0.311698
LG01	156343500	156843500	0.30036
LG01	156843000	157343000	0.31029
LG01	157342500	157842500	0.306586
LG01	157842000	158342000	0.292338
LG01	158341500	158841500	0.301148
LG01	158841000	159341000	0.303488
LG01	159340500	159840500	0.31921
LG01	159840000	160340000	0.30826
LG01	160339500	160839500	0.30927
LG01	160839000	161339000	0.316436
LG01	161338500	161838500	0.322368
LG01	161838000	162338000	0.314206
LG01	162337500	162837500	0.318038
LG01	162837000	163337000	0.301416
LG01	163336500	163836500	0.308134
LG01	163836000	164336000	0.286426
LG01	164335500	164835500	0.288996
LG01	164835000	165335000	0.289748
LG01	165334500	165834500	0.305546
LG01	165834000	166334000	0.302044
LG01	166333500	166833500	0.313544
LG01	166833000	167333000	0.301104
LG01	167332500	167832500	0.302356
LG01	167832000	168332000	0.28763
LG01	168331500	168831500	0.286962
LG01	168831000	169331000	0.308786
LG01	169330500	169830500	0.305998
LG01	169830000	170330000	0.302236
LG01	170329500	170829500	0.289948
LG01	170829000	171329000	0.305148
LG01	171328500	171828500	0.312162
LG01	171828000	172328000	0.309708
LG01	172327500	172827500	0.3059
LG01	172827000	173327000	0.316136
LG01	173326500	173826500	0.316824
LG01	173826000	174326000	0.31178
LG01	174325500	174825500	0.312196
LG01	174825000	175325000	0.308502
LG01	175324500	175824500	0.302088
LG01	175824000	176324000	0.30309
LG01	176323500	176823500	0.2937
LG01	176823000	177323000	0.293256
LG01	177322500	177822500	0.310798
LG01	177822000	178322000	0.302948
LG01	178321500	178821500	0.28579
LG01	178821000	179321000	0.290582
LG01	179320500	179820500	0.304886
LG01	179820000	180320000	0.302842
LG01	180319500	180819500	0.308682
LG01	180819000	181319000	0.296142
LG01	181318500	181818500	0.311886
LG01	181818000	182318000	0.302276
LG01	182317500	182817500	0.30257
LG01	182817000	183317000	0.297122
LG01	183316500	183816500	0.295684
LG01	183816000	184316000	0.293802
LG01	184315500	184815500	0.306064
LG01	184815000	185315000	0.298032
LG01	185314500	185814500	0.297288
LG01	185814000	186314000	0.297782
LG01	186313500	186813500	0.284388
LG01	186813000	187313000	0.309276
LG01	187312500	187812500	0.299032
LG01	187812000	188312000	0.317774
LG01	188311500	188811500	0.305688
LG01	188811000	189311000	0.303172
LG01	189310500	189810500	0.307602
LG01	189810000	190310000	0.314688
LG01	190309500	190809500	0.30737
LG01	190809000	191309000	0.313406
LG01	191308500	191808500	0.30281
LG01	191808000	192308000	0.299974
LG01	192307500	192807500	0.299748
LG01	192807000	193307000	0.297144
LG01	193306500	193806500	0.306384
LG01	193806000	194306000	0.29974
LG01	194305500	194805500	0.292416
LG01	194805000	195305000	0.310602
LG01	195304500	195804500	0.286754
LG01	195804000	196304000	0.289334
LG01	196303500	196803500	0.295298
LG01	196803000	197303000	0.313858
LG01	197302500	197802500	0.303986
LG01	197802000	198302000	0.300334
LG01	198301500	198801500	0.30283
LG01	198801000	199301000	0.306388
LG01	199300500	199800500	0.302448
LG01	199800000	200300000	0.299916
LG01	200299500	200799500	0.305946
LG01	200799000	201299000	0.29781
LG01	201298500	201798500	0.298016
LG01	201798000	202298000	0.311796
LG01	202297500	202797500	0.31334
LG01	202797000	203297000	0.302188
LG01	203296500	203796500	0.300432
LG01	203796000	204296000	0.295142
LG01	204295500	204795500	0.301734
LG01	204795000	205295000	0.302242
LG01	205294500	205794500	0.30416
LG01	205794000	206294000	0.3074
LG01	206293500	206793500	0.311008
LG01	206793000	207293000	0.305658
LG01	207292500	207792500	0.289362
LG01	207792000	208292000	0.29347
LG01	208291500	208791500	0.307402
LG01	208791000	209291000	0.30864
LG01	209290500	209790500	0.305606
LG01	209790000	210290000	0.302652
LG01	210289500	210789500	0.30454
LG01	210789000	211289000	0.31029
LG01	211288500	211788500	0.300172
LG01	211788000	212288000	0.276236
LG01	212287500	212787500	0.2988
LG01	212787000	213287000	0.2944
LG01	213286500	213786500	0.292334
LG01	213786000	214286000	0.2965
LG01	214285500	214785500	0.291878
LG01	214785000	215285000	0.298626
LG01	215284500	215784500	0.29738
LG01	215784000	216284000	0.301464
LG01	216283500	216783500	0.296188
LG01	216783000	217283000	0.299138
LG01	217282500	217782500	0.304464
LG01	217782000	218282000	0.309448
LG01	218281500	218781500	0.299326
LG01	218781000	219281000	0.295194
LG01	219280500	219780500	0.305216
LG01	219780000	220280000	0.302908
LG01	220279500	220779500	0.30922
LG01	220779000	221279000	0.305618
LG01	221278500	221778500	0.299316
LG01	221778000	222278000	0.287542
LG01	222277500	222777500	0.297004
LG01	222777000	223277000	0.3125
LG01	223276500	223776500	0.2986
LG01	223776000	224276000	0.290696
LG01	224275500	224775500	0.288948
LG01	224775000	225275000	0.29626
LG01	225274500	225774500	0.302682
LG01	225774000	226274000	0.289636
LG01	226273500	226773500	0.305316
LG01	226773000	227273000	0.307472
LG01	227272500	227772500	0.312814
LG01	227772000	228272000	0.30783
LG01	228271500	228771500	0.311978
LG01	228771000	229271000	0.310852
LG01	229270500	229770500	0.307276
LG01	229770000	230270000	0.311028
LG01	230269500	230769500	0.304388
LG01	230769000	231269000	0.302328
LG01	231268500	231768500	0.31234
LG01	231768000	232268000	0.317454
LG01	232267500	232767500	0.311928
LG01	232767000	233267000	0.324656
LG01	233266500	233766500	0.313734
LG01	233766000	234266000	0.298708
LG01	234265500	234765500	0.297102
LG01	234765000	235265000	0.302694
LG01	235264500	235764500	0.32403
LG01	235764000	236264000	0.327322
LG01	236263500	236763500	0.322778
LG01	236763000	237263000	0.316024
LG01	237262500	237762500	0.31766
LG01	237762000	238262000	0.308056
LG01	238261500	238761500	0.315914
LG01	238761000	239261000	0.314912
LG01	239260500	239760500	0.324384
LG01	239760000	240260000	0.310826
LG01	240259500	240759500	0.330122
LG01	240759000	241259000	0.318432
LG01	241258500	241758500	0.325288
LG01	241758000	242258000	0.321692
LG01	242257500	242757500	0.325498
LG01	242757000	243257000	0.316358
LG01	243256500	243756500	0.31653
LG01	243756000	244256000	0.32521
LG01	244255500	244755500	0.332004
LG01	244755000	245255000	0.330786
LG01	245254500	245754500	0.328492
LG01	245754000	246254000	0.323912
LG01	246253500	246753500	0.333346
LG01	246753000	247253000	0.326192
LG01	247252500	247752500	0.318316
LG01	247752000	248252000	0.326604
LG01	248251500	248751500	0.336268
LG01	248751000	249251000	0.337938
LG01	249250500	249750500	0.339102
LG01	249750000	250250000	0.32591
LG01	250249500	250749500	0.33031
LG01	250749000	251249000	0.333202
LG01	251248500	251748500	0.33687
LG01	251748000	252248000	0.337096
LG01	252247500	252747500	0.334346
LG01	252747000	253247000	0.345836
LG01	253246500	253746500	0.32631
LG01	253746000	254246000	0.340166
LG01	254245500	254745500	0.3373
LG01	254745000	255245000	0.339766
LG01	255244500	255744500	0.330832
LG01	255744000	256244000	0.329714
LG01	256243500	256743500	0.332476
LG01	256743000	257243000	0.349018
LG01	257242500	257742500	0.341474
LG01	257742000	258242000	0.344838
LG01	258241500	258741500	0.354392
LG01	258741000	259241000	0.355594
LG01	259240500	259740500	0.353388
LG01	259740000	260240000	0.33417
LG01	260239500	260739500	0.350446
LG01	260739000	261239000	0.335026
LG01	261238500	261738500	0.341138
LG01	261738000	262238000	0.341196
LG01	262237500	262737500	0.345532
LG01	262737000	263237000	0.36708
LG01	263236500	263736500	0.359832
LG01	263736000	264236000	0.351056
LG01	264235500	264735500	0.354868
LG01	264735000	265235000	0.354146
LG01	265234500	265734500	0.36172
LG01	265734000	266234000	0.36906
LG01	266233500	266733500	0.375206
LG01	266733000	267233000	0.354694
LG01	267232500	267732500	0.347156
LG01	267732000	268232000	0.343136
LG01	268231500	268731500	0.337996
LG01	268731000	269231000	0.359976
LG01	269230500	269730500	0.302612
LG01	269730000	270230000	0.342106
LG01	270229500	270729500	0.333812
LG01	270729000	271229000	0.36116
LG01	271228500	271728500	0.355004
LG01	271728000	272228000	0.346558
LG01	272227500	272727500	0.322932
LG01	272727000	273227000	0.336302
LG01	273226500	273726500	0.35641
LG01	273726000	274226000	0.349752
LG01	274225500	274725500	0.352696
LG01	274725000	275225000	0.352898
LG01	275224500	275724500	0.360816
LG01	275724000	276224000	0.353222
LG01	276223500	276723500	0.331312
LG01	276723000	277223000	0.335422
LG01	277222500	277722500	0.349772
LG01	277722000	278222000	0.338376
LG01	278221500	278721500	0.343338
LG01	278721000	279221000	0.34936
LG01	279220500	279720500	0.34805
LG01	279720000	280220000	0.348478
LG01	280219500	280719500	0.361754
LG01	280719000	281219000	0.357862
LG01	281218500	281718500	0.35408
LG01	281718000	282576516	0.34809
LG02	0	500000	0.30871
LG02	499500	999500	0.309818
LG02	999000	1499000	0.30173
LG02	1498500	1998500	0.33322
LG02	1998000	2498000	0.316714
LG02	2497500	2997500	0.33188
LG02	2997000	3497000	0.342332
LG02	3496500	3996500	0.318046
LG02	3996000	4496000	0.324248
LG02	4495500	4995500	0.321114
LG02	4995000	5495000	0.343892
LG02	5494500	5994500	0.328886
LG02	5994000	6494000	0.311652
LG02	6493500	6993500	0.323156
LG02	6993000	7493000	0.316002
LG02	7492500	7992500	0.323492
LG02	7992000	8492000	0.310068
LG02	8491500	8991500	0.34082
LG02	8991000	9491000	0.32778
LG02	9490500	9990500	0.320774
LG02	9990000	10490000	0.323144
LG02	10489500	10989500	0.328652
LG02	10989000	11489000	0.332602
LG02	11488500	11988500	0.3491
LG02	11988000	12488000	0.344046
LG02	12487500	12987500	0.357986
LG02	12987000	13487000	0.35182
LG02	13486500	13986500	0.346348
LG02	13986000	14486000	0.331764
LG02	14485500	14985500	0.336032
LG02	14985000	15485000	0.358644
LG02	15484500	15984500	0.346356
LG02	15984000	16484000	0.349432
LG02	16483500	16983500	0.340482
LG02	16983000	17483000	0.33482
LG02	17482500	17982500	0.339834
LG02	17982000	18482000	0.346616
LG02	18481500	18981500	0.326602
LG02	18981000	19481000	0.316262
LG02	19480500	19980500	0.313964
LG02	19980000	20480000	0.332562
LG02	20479500	20979500	0.313834
LG02	20979000	21479000	0.30541
LG02	21478500	21978500	0.320374
LG02	21978000	22478000	0.323926
LG02	22477500	22977500	0.328114
LG02	22977000	23477000	0.308768
LG02	23476500	23976500	0.299568
LG02	23976000	24476000	0.304744
LG02	24475500	24975500	0.3175
LG02	24975000	25475000	0.322784
LG02	25474500	25974500	0.323666
LG02	25974000	26474000	0.289678
LG02	26473500	26973500	0.296888
LG02	26973000	27473000	0.296924
LG02	27472500	27972500	0.306244
LG02	27972000	28472000	0.304934
LG02	28471500	28971500	0.325338
LG02	28971000	29471000	0.32221
LG02	29470500	29970500	0.312076
LG02	29970000	30470000	0.305434
LG02	30469500	30969500	0.320622
LG02	30969000	31469000	0.302412
LG02	31468500	31968500	0.308304
LG02	31968000	32468000	0.299476
LG02	32467500	32967500	0.294866
LG02	32967000	33467000	0.294694
LG02	33466500	33966500	0.302444
LG02	33966000	34466000	0.303886
LG02	34465500	34965500	0.314482
LG02	34965000	35465000	0.314396
LG02	35464500	35964500	0.30694
LG02	35964000	36464000	0.305958
LG02	36463500	36963500	0.307696
LG02	36963000	37463000	0.312654
LG02	37462500	37962500	0.302172
LG02	37962000	38462000	0.298564
LG02	38461500	38961500	0.318984
LG02	38961000	39461000	0.306236
LG02	39460500	39960500	0.28638
LG02	39960000	40460000	0.307606
LG02	40459500	40959500	0.303026
LG02	40959000	41459000	0.310442
LG02	41458500	41958500	0.30891
LG02	41958000	42458000	0.301032
LG02	42457500	42957500	0.298498
LG02	42957000	43457000	0.289376
LG02	43456500	43956500	0.288104
LG02	43956000	44456000	0.309506
LG02	44455500	44955500	0.315746
LG02	44955000	45455000	0.309454
LG02	45454500	45954500	0.309102
LG02	45954000	46454000	0.297832
LG02	46453500	46953500	0.306486
LG02	46953000	47453000	0.290364
LG02	47452500	47952500	0.297762
LG02	47952000	48452000	0.280396
LG02	48451500	48951500	0.294212
LG02	48951000	49451000	0.286498
LG02	49450500	49950500	0.287698
LG02	49950000	50450000	0.294972
LG02	50449500	50949500	0.310312
LG02	50949000	51449000	0.296636
LG02	51448500	51948500	0.291356
LG02	51948000	52448000	0.297822
LG02	52447500	52947500	0.309596
LG02	52947000	53447000	0.30002
LG02	53446500	53946500	0.303512
LG02	53946000	54446000	0.305592
LG02	54445500	54945500	0.305056
LG02	54945000	55445000	0.303846
LG02	55444500	55944500	0.30643
LG02	55944000	56444000	0.312632
LG02	56443500	56943500	0.305314
LG02	56943000	57443000	0.306148
LG02	57442500	57942500	0.304706
LG02	57942000	58442000	0.28532
LG02	58441500	58941500	0.292898
LG02	58941000	59441000	0.296094
LG02	59440500	59940500	0.29766
LG02	59940000	60440000	0.301024
LG02	60439500	60939500	0.28942
LG02	60939000	61439000	0.30267
LG02	61438500	61938500	0.289242
LG02	61938000	62438000	0.304602
LG02	62437500	62937500	0.30487
LG02	62937000	63437000	0.284148
LG02	63436500	63936500	0.301742
LG02	63936000	64436000	0.30765
LG02	64435500	64935500	0.303342
LG02	64935000	65435000	0.29964
LG02	65434500	65934500	0.297734
LG02	65934000	66434000	0.287434
LG02	66433500	66933500	0.289976
LG02	66933000	67433000	0.304086
LG02	67432500	67932500	0.302996
LG02	67932000	68432000	0.311414
LG02	68431500	68931500	0.299332
LG02	68931000	69431000	0.299608
LG02	69430500	69930500	0.308908
LG02	69930000	70430000	0.317204
LG02	70429500	70929500	0.286238
LG02	70929000	71429000	0.29626
LG02	71428500	71928500	0.277414
LG02	71928000	72428000	0.28582
LG02	72427500	72927500	0.29246
LG02	72927000	73427000	0.2906
LG02	73426500	73926500	0.276216
LG02	73926000	74426000	0.295112
LG02	74425500	74925500	0.31172
LG02	74925000	75425000	0.305998
LG02	75424500	75924500	0.305746
LG02	75924000	76424000	0.29521
LG02	76423500	76923500	0.294074
LG02	76923000	77423000	0.314346
LG02	77422500	77922500	0.297578
LG02	77922000	78422000	0.3063
LG02	78421500	78921500	0.298592
LG02	78921000	79421000	0.283024
LG02	79420500	79920500	0.309026
LG02	79920000	80420000	0.286556
LG02	80419500	80919500	0.287468
LG02	80919000	81419000	0.29057
LG02	81418500	81918500	0.308446
LG02	81918000	82418000	0.31139
LG02	82417500	82917500	0.304038
LG02	82917000	83417000	0.301612
LG02	83416500	83916500	0.29464
LG02	83916000	84416000	0.301508
LG02	84415500	84915500	0.299044
LG02	84915000	85415000	0.289716
LG02	85414500	85914500	0.289456
LG02	85914000	86414000	0.295324
LG02	86413500	86913500	0.283426
LG02	86913000	87413000	0.292482
LG02	87412500	87912500	0.297072
LG02	87912000	88412000	0.295138
LG02	88411500	88911500	0.298424
LG02	88911000	89411000	0.281808
LG02	89410500	89910500	0.292782
LG02	89910000	90410000	0.310954
LG02	90409500	90909500	0.301784
LG02	90909000	91409000	0.300662
LG02	91408500	91908500	0.295276
LG02	91908000	92408000	0.30001
LG02	92407500	92907500	0.299476
LG02	92907000	93407000	0.295834
LG02	93406500	93906500	0.312536
LG02	93906000	94406000	0.3781
LG02	94405500	94905500	0.324608
LG02	94905000	95405000	0.322302
LG02	95404500	95904500	0.318098
LG02	95904000	96404000	0.318142
LG02	96403500	96903500	0.308798
LG02	96903000	97403000	0.303106
LG02	97402500	97902500	0.30385
LG02	97902000	98402000	0.314182
LG02	98401500	98901500	0.292588
LG02	98901000	99401000	0.30886
LG02	99400500	99900500	0.29374
LG02	99900000	100400000	0.308594
LG02	100399500	100899500	0.30948
LG02	100899000	101399000	0.306498
LG02	101398500	101898500	0.296192
LG02	101898000	102398000	0.302806
LG02	102397500	102897500	0.31055
LG02	102897000	103397000	0.32038
LG02	103396500	103896500	0.31169
LG02	103896000	104396000	0.311744
LG02	104395500	104895500	0.30472
LG02	104895000	105395000	0.3083
LG02	105394500	105894500	0.307332
LG02	105894000	106394000	0.321714
LG02	106393500	106893500	0.30281
LG02	106893000	107393000	0.302304
LG02	107392500	107892500	0.311156
LG02	107892000	108392000	0.305434
LG02	108391500	108891500	0.315038
LG02	108891000	109391000	0.310174
LG02	109390500	109890500	0.310822
LG02	109890000	110390000	0.327046
LG02	110389500	110889500	0.322102
LG02	110889000	111389000	0.326576
LG02	111388500	111888500	0.325822
LG02	111888000	112388000	0.323898
LG02	112387500	112887500	0.321112
LG02	112887000	113387000	0.32207
LG02	113386500	113886500	0.327106
LG02	113886000	114386000	0.317834
LG02	114385500	114885500	0.316832
LG02	114885000	115385000	0.323136
LG02	115384500	115884500	0.320926
LG02	115884000	116384000	0.31992
LG02	116383500	116883500	0.313346
LG02	116883000	117383000	0.321868
LG02	117382500	117882500	0.321754
LG02	117882000	118382000	0.328442
LG02	118381500	118881500	0.325632
LG02	118881000	119381000	0.325146
LG02	119380500	119880500	0.32405
LG02	119880000	120380000	0.331404
LG02	120379500	120879500	0.310238
LG02	120879000	121379000	0.32246
LG02	121378500	121878500	0.321926
LG02	121878000	122378000	0.318532
LG02	122377500	122877500	0.31124
LG02	122877000	123377000	0.31521
LG02	123376500	123876500	0.309644
LG02	123876000	124376000	0.314726
LG02	124375500	124875500	0.328558
LG02	124875000	125375000	0.307726
LG02	125374500	125874500	0.326568
LG02	125874000	126374000	0.303622
LG02	126373500	126873500	0.322432
LG02	126873000	127373000	0.31573
LG02	127372500	127872500	0.323472
LG02	127872000	128372000	0.306522
LG02	128371500	128871500	0.30112
LG02	128871000	129371000	0.303068
LG02	129370500	129870500	0.314108
LG02	129870000	130370000	0.31252
LG02	130369500	130869500	0.31766
LG02	130869000	131369000	0.318672
LG02	131368500	131868500	0.315786
LG02	131868000	132368000	0.32012
LG02	132367500	132867500	0.320192
LG02	132867000	133367000	0.315696
LG02	133366500	133866500	0.30881
LG02	133866000	134366000	0.303314
LG02	134365500	134865500	0.317146
LG02	134865000	135365000	0.31768
LG02	135364500	135864500	0.31085
LG02	135864000	136364000	0.310376
LG02	136363500	136863500	0.307306
LG02	136863000	137363000	0.317116
LG02	137362500	137862500	0.30364
LG02	137862000	138362000	0.309818
LG02	138361500	138861500	0.30811
LG02	138861000	139361000	0.301834
LG02	139360500	139860500	0.312062
LG02	139860000	140360000	0.298342
LG02	140359500	140859500	0.305492
LG02	140859000	141359000	0.302752
LG02	141358500	141858500	0.30401
LG02	141858000	142358000	0.288926
LG02	142357500	142857500	0.298342
LG02	142857000	143357000	0.293464
LG02	143356500	143856500	0.290742
LG02	143856000	144356000	0.300824
LG02	144355500	144855500	0.30422
LG02	144855000	145355000	0.3047
LG02	145354500	145854500	0.303378
LG02	145854000	146354000	0.304208
LG02	146353500	146853500	0.311008
LG02	146853000	147353000	0.31523
LG02	147352500	147852500	0.321482
LG02	147852000	148352000	0.31115
LG02	148351500	148851500	0.307756
LG02	148851000	149351000	0.305868
LG02	149350500	149850500	0.294754
LG02	149850000	150350000	0.294094
LG02	150349500	150849500	0.307042
LG02	150849000	151349000	0.308988
LG02	151348500	151848500	0.294944
LG02	151848000	152348000	0.299858
LG02	152347500	152847500	0.31001
LG02	152847000	153347000	0.294264
LG02	153346500	153846500	0.296794
LG02	153846000	154346000	0.308476
LG02	154345500	154845500	0.308792
LG02	154845000	155345000	0.314664
LG02	155344500	155844500	0.313402
LG02	155844000	156344000	0.322422
LG02	156343500	156843500	0.302134
LG02	156843000	157343000	0.312228
LG02	157342500	157842500	0.30405
LG02	157842000	158342000	0.299954
LG02	158341500	158841500	0.292106
LG02	158841000	159341000	0.298324
LG02	159340500	159840500	0.293816
LG02	159840000	160340000	0.291562
LG02	160339500	160839500	0.32427
LG02	160839000	161339000	0.307594
LG02	161338500	161838500	0.320114
LG02	161838000	162338000	0.317978
LG02	162337500	162837500	0.31316
LG02	162837000	163337000	0.304724
LG02	163336500	163836500	0.295468
LG02	163836000	164336000	0.29886
LG02	164335500	164835500	0.32025
LG02	164835000	165335000	0.309304
LG02	165334500	165834500	0.303064
LG02	165834000	166334000	0.302924
LG02	166333500	166833500	0.32167
LG02	166833000	167333000	0.312926
LG02	167332500	167832500	0.321168
LG02	167832000	168332000	0.311016
LG02	168331500	168831500	0.321362
LG02	168831000	169331000	0.311358
LG02	169330500	169830500	0.321506
LG02	169830000	170330000	0.314674
LG02	170329500	170829500	0.304094
LG02	170829000	171329000	0.315848
LG02	171328500	171828500	0.307066
LG02	171828000	172328000	0.317848
LG02	172327500	172827500	0.309702
LG02	172827000	173327000	0.312748
LG02	173326500	173826500	0.310046
LG02	173826000	174326000	0.324342
LG02	174325500	174825500	0.315724
LG02	174825000	175325000	0.308234
LG02	175324500	175824500	0.30613
LG02	175824000	176324000	0.309958
LG02	176323500	176823500	0.335132
LG02	176823000	177323000	0.330808
LG02	177322500	177822500	0.315748
LG02	177822000	178322000	0.334076
LG02	178321500	178821500	0.345286
LG02	178821000	179321000	0.327372
LG02	179320500	179820500	0.32512
LG02	179820000	180320000	0.32436
LG02	180319500	180819500	0.32021
LG02	180819000	181319000	0.319298
LG02	181318500	181818500	0.316338
LG02	181818000	182318000	0.319152
LG02	182317500	182817500	0.316858
LG02	182817000	183317000	0.31531
LG02	183316500	183816500	0.312686
LG02	183816000	184316000	0.319242
LG02	184315500	184815500	0.313872
LG02	184815000	185315000	0.329358
LG02	185314500	185814500	0.329196
LG02	185814000	186314000	0.334408
LG02	186313500	186813500	0.340708
LG02	186813000	187313000	0.343264
LG02	187312500	187812500	0.344104
LG02	187812000	188312000	0.324302
LG02	188311500	188811500	0.337262
LG02	188811000	189311000	0.329296
LG02	189310500	189810500	0.323094
LG02	189810000	190310000	0.35572
LG02	190309500	190809500	0.346326
LG02	190809000	191309000	0.354442
LG02	191308500	191808500	0.339626
LG02	191808000	192308000	0.335002
LG02	192307500	192807500	0.336992
LG02	192807000	193307000	0.358512
LG02	193306500	193806500	0.333228
LG02	193806000	194306000	0.339816
LG02	194305500	194805500	0.33523
LG02	194805000	195305000	0.356054
LG02	195304500	195804500	0.341646
LG02	195804000	196304000	0.322966
LG02	196303500	196803500	0.325546
LG02	196803000	197303000	0.32668
LG02	197302500	197933739	0.327306
LG03	0	500000	0.318742
LG03	499500	999500	0.32081
LG03	999000	1499000	0.330778
LG03	1498500	1998500	0.329762
LG03	1998000	2498000	0.329402
LG03	2497500	2997500	0.338526
LG03	2997000	3497000	0.33946
LG03	3496500	3996500	0.336016
LG03	3996000	4496000	0.351304
LG03	4495500	4995500	0.344328
LG03	4995000	5495000	0.34193
LG03	5494500	5994500	0.349982
LG03	5994000	6494000	0.33758
LG03	6493500	6993500	0.35223
LG03	6993000	7493000	0.332946
LG03	7492500	7992500	0.325166
LG03	7992000	8492000	0.326946
LG03	8491500	8991500	0.336304
LG03	8991000	9491000	0.332338
LG03	9490500	9990500	0.33776
LG03	9990000	10490000	0.327538
LG03	10489500	10989500	0.335396
LG03	10989000	11489000	0.32199
LG03	11488500	11988500	0.351438
LG03	11988000	12488000	0.341496
LG03	12487500	12987500	0.3199
LG03	12987000	13487000	0.341498
LG03	13486500	13986500	0.324928
LG03	13986000	14486000	0.326904
LG03	14485500	14985500	0.33091
LG03	14985000	15485000	0.309396
LG03	15484500	15984500	0.313988
LG03	15984000	16484000	0.320834
LG03	16483500	16983500	0.308452
LG03	16983000	17483000	0.334228
LG03	17482500	17982500	0.328746
LG03	17982000	18482000	0.313768
LG03	18481500	18981500	0.311344
LG03	18981000	19481000	0.305206
LG03	19480500	19980500	0.312422
LG03	19980000	20480000	0.32217
LG03	20479500	20979500	0.322182
LG03	20979000	21479000	0.323532
LG03	21478500	21978500	0.320882
LG03	21978000	22478000	0.323712
LG03	22477500	22977500	0.33669
LG03	22977000	23477000	0.328412
LG03	23476500	23976500	0.31489
LG03	23976000	24476000	0.31295
LG03	24475500	24975500	0.320184
LG03	24975000	25475000	0.313398
LG03	25474500	25974500	0.331466
LG03	25974000	26474000	0.321494
LG03	26473500	26973500	0.313214
LG03	26973000	27473000	0.314966
LG03	27472500	27972500	0.307688
LG03	27972000	28472000	0.30491
LG03	28471500	28971500	0.319244
LG03	28971000	29471000	0.303414
LG03	29470500	29970500	0.306288
LG03	29970000	30470000	0.303576
LG03	30469500	30969500	0.28846
LG03	30969000	31469000	0.31048
LG03	31468500	31968500	0.309018
LG03	31968000	32468000	0.310292
LG03	32467500	32967500	0.314716
LG03	32967000	33467000	0.312044
LG03	33466500	33966500	0.315194
LG03	33966000	34466000	0.31939
LG03	34465500	34965500	0.306698
LG03	34965000	35465000	0.308548
LG03	35464500	35964500	0.311264
LG03	35964000	36464000	0.315464
LG03	36463500	36963500	0.309672
LG03	36963000	37463000	0.310606
LG03	37462500	37962500	0.308792
LG03	37962000	38462000	0.300902
LG03	38461500	38961500	0.300644
LG03	38961000	39461000	0.313168
LG03	39460500	39960500	0.297222
LG03	39960000	40460000	0.289858
LG03	40459500	40959500	0.310124
LG03	40959000	41459000	0.314474
LG03	41458500	41958500	0.31786
LG03	41958000	42458000	0.299858
LG03	42457500	42957500	0.31121
LG03	42957000	43457000	0.314008
LG03	43456500	43956500	0.30512
LG03	43956000	44456000	0.326226
LG03	44455500	44955500	0.306516
LG03	44955000	45455000	0.3104
LG03	45454500	45954500	0.300854
LG03	45954000	46454000	0.306898
LG03	46453500	46953500	0.302386
LG03	46953000	47453000	0.31398
LG03	47452500	47952500	0.31608
LG03	47952000	48452000	0.317282
LG03	48451500	48951500	0.31271
LG03	48951000	49451000	0.3133
LG03	49450500	49950500	0.306356
LG03	49950000	50450000	0.2913
LG03	50449500	50949500	0.304888
LG03	50949000	51449000	0.293826
LG03	51448500	51948500	0.299202
LG03	51948000	52448000	0.298708
LG03	52447500	52947500	0.314384
LG03	52947000	53447000	0.310966
LG03	53446500	53946500	0.28551
LG03	53946000	54446000	0.300928
LG03	54445500	54945500	0.280986
LG03	54945000	55445000	0.29343
LG03	55444500	55944500	0.313974
LG03	55944000	56444000	0.302964
LG03	56443500	56943500	0.303894
LG03	56943000	57443000	0.310178
LG03	57442500	57942500	0.310912
LG03	57942000	58442000	0.30864
LG03	58441500	58941500	0.302478
LG03	58941000	59441000	0.3043
LG03	59440500	59940500	0.31616
LG03	59940000	60440000	0.312374
LG03	60439500	60939500	0.301392
LG03	60939000	61439000	0.293548
LG03	61438500	61938500	0.289638
LG03	61938000	62438000	0.29019
LG03	62437500	62937500	0.318816
LG03	62937000	63437000	0.30753
LG03	63436500	63936500	0.303082
LG03	63936000	64436000	0.29443
LG03	64435500	64935500	0.290374
LG03	64935000	65435000	0.324326
LG03	65434500	65934500	0.315248
LG03	65934000	66434000	0.302584
LG03	66433500	66933500	0.301088
LG03	66933000	67433000	0.315782
LG03	67432500	67932500	0.307098
LG03	67932000	68432000	0.29842
LG03	68431500	68931500	0.295092
LG03	68931000	69431000	0.313632
LG03	69430500	69930500	0.308406
LG03	69930000	70430000	0.292906
LG03	70429500	70929500	0.30548
LG03	70929000	71429000	0.312776
LG03	71428500	71928500	0.316258
LG03	71928000	72428000	0.31611
LG03	72427500	72927500	0.307864
LG03	72927000	73427000	0.310458
LG03	73426500	73926500	0.31481
LG03	73926000	74426000	0.307356
LG03	74425500	74925500	0.300184
LG03	74925000	75425000	0.301888
LG03	75424500	75924500	0.312172
LG03	75924000	76424000	0.310296
LG03	76423500	76923500	0.299824
LG03	76923000	77423000	0.30504
LG03	77422500	77922500	0.32846
LG03	77922000	78422000	0.330898
LG03	78421500	78921500	0.320952
LG03	78921000	79421000	0.32232
LG03	79420500	79920500	0.324918
LG03	79920000	80420000	0.29565
LG03	80419500	80919500	0.318132
LG03	80919000	81419000	0.324476
LG03	81418500	81918500	0.32431
LG03	81918000	82418000	0.296494
LG03	82417500	82917500	0.307248
LG03	82917000	83417000	0.330298
LG03	83416500	83916500	0.309168
LG03	83916000	84416000	0.3001
LG03	84415500	84915500	0.318498
LG03	84915000	85415000	0.318938
LG03	85414500	85914500	0.31497
LG03	85914000	86414000	0.320912
LG03	86413500	86913500	0.336958
LG03	86913000	87413000	0.33718
LG03	87412500	87912500	0.333912
LG03	87912000	88412000	0.339266
LG03	88411500	88911500	0.342388
LG03	88911000	89411000	0.337172
LG03	89410500	89910500	0.344476
LG03	89910000	90410000	0.327222
LG03	90409500	90909500	0.342816
LG03	90909000	91409000	0.339908
LG03	91408500	91908500	0.34495
LG03	91908000	92408000	0.325584
LG03	92407500	92907500	0.344278
LG03	92907000	93407000	0.322652
LG03	93406500	93906500	0.322472
LG03	93906000	94406000	0.325312
LG03	94405500	94905500	0.321248
LG03	94905000	95405000	0.325226
LG03	95404500	95904500	0.316186
LG03	95904000	96404000	0.327574
LG03	96403500	96903500	0.316338
LG03	96903000	97403000	0.312696
LG03	97402500	97902500	0.326582
LG03	97902000	98402000	0.319258
LG03	98401500	98901500	0.323178
LG03	98901000	99401000	0.319262
LG03	99400500	99900500	0.326314
LG03	99900000	100400000	0.32155
LG03	100399500	100899500	0.319686
LG03	100899000	101399000	0.318616
LG03	101398500	101898500	0.306816
LG03	101898000	102398000	0.330084
LG03	102397500	102897500	0.347294
LG03	102897000	103397000	0.313198
LG03	103396500	103896500	0.319996
LG03	103896000	104396000	0.325466
LG03	104395500	104895500	0.330706
LG03	104895000	105395000	0.344488
LG03	105394500	105894500	0.325294
LG03	105894000	106394000	0.339268
LG03	106393500	106893500	0.338352
LG03	106893000	107393000	0.331826
LG03	107392500	107892500	0.326222
LG03	107892000	108392000	0.340872
LG03	108391500	108891500	0.331246
LG03	108891000	109391000	0.347296
LG03	109390500	109890500	0.328234
LG03	109890000	110390000	0.315576
LG03	110389500	110889500	0.319782
LG03	110889000	111389000	0.325564
LG03	111388500	111888500	0.324932
LG03	111888000	112388000	0.323388
LG03	112387500	112887500	0.31814
LG03	112887000	113387000	0.335644
LG03	113386500	113886500	0.297906
LG03	113886000	114386000	0.310744
LG03	114385500	114885500	0.295984
LG03	114885000	115385000	0.299612
LG03	115384500	115884500	0.302958
LG03	115884000	116384000	0.30688
LG03	116383500	116883500	0.30135
LG03	116883000	117383000	0.302
LG03	117382500	117882500	0.311142
LG03	117882000	118382000	0.33057
LG03	118381500	118881500	0.342066
LG03	118881000	119381000	0.358956
LG03	119380500	119880500	0.341782
LG03	119880000	120380000	0.31755
LG03	120379500	120879500	0.31231
LG03	120879000	121379000	0.331602
LG03	121378500	121878500	0.338172
LG03	121878000	122378000	0.345776
LG03	122377500	122877500	0.33541
LG03	122877000	123377000	0.32231
LG03	123376500	123876500	0.3186
LG03	123876000	124376000	0.318078
LG03	124375500	124875500	0.311552
LG03	124875000	125648631	0.310845
LG04	0	500000	0.28489
LG04	499500	999500	0.301846
LG04	999000	1499000	0.312314
LG04	1498500	1998500	0.29905
LG04	1998000	2498000	0.314696
LG04	2497500	2997500	0.336938
LG04	2997000	3497000	0.323696
LG04	3496500	3996500	0.313648
LG04	3996000	4496000	0.330542
LG04	4495500	4995500	0.348286
LG04	4995000	5495000	0.339488
LG04	5494500	5994500	0.344414
LG04	5994000	6494000	0.34285
LG04	6493500	6993500	0.326104
LG04	6993000	7493000	0.32164
LG04	7492500	7992500	0.337192
LG04	7992000	8492000	0.333436
LG04	8491500	8991500	0.310996
LG04	8991000	9491000	0.31897
LG04	9490500	9990500	0.348636
LG04	9990000	10490000	0.346334
LG04	10489500	10989500	0.335846
LG04	10989000	11489000	0.328636
LG04	11488500	11988500	0.336518
LG04	11988000	12488000	0.336548
LG04	12487500	12987500	0.346436
LG04	12987000	13487000	0.351302
LG04	13486500	13986500	0.34509
LG04	13986000	14486000	0.341242
LG04	14485500	14985500	0.344092
LG04	14985000	15485000	0.342412
LG04	15484500	15984500	0.362316
LG04	15984000	16484000	0.33185
LG04	16483500	16983500	0.32074
LG04	16983000	17483000	0.336802
LG04	17482500	17982500	0.353666
LG04	17982000	18482000	0.346834
LG04	18481500	18981500	0.341372
LG04	18981000	19481000	0.34553
LG04	19480500	19980500	0.330676
LG04	19980000	20480000	0.337118
LG04	20479500	20979500	0.326554
LG04	20979000	21479000	0.316284
LG04	21478500	21978500	0.31495
LG04	21978000	22478000	0.318502
LG04	22477500	22977500	0.310374
LG04	22977000	23477000	0.307342
LG04	23476500	23976500	0.312308
LG04	23976000	24476000	0.307372
LG04	24475500	24975500	0.318978
LG04	24975000	25475000	0.320922
LG04	25474500	25974500	0.327376
LG04	25974000	26474000	0.326302
LG04	26473500	26973500	0.331566
LG04	26973000	27473000	0.314978
LG04	27472500	27972500	0.305732
LG04	27972000	28472000	0.334478
LG04	28471500	28971500	0.350416
LG04	28971000	29471000	0.338734
LG04	29470500	29970500	0.337278
LG04	29970000	30470000	0.334004
LG04	30469500	30969500	0.321448
LG04	30969000	31469000	0.300484
LG04	31468500	31968500	0.311482
LG04	31968000	32468000	0.32103
LG04	32467500	32967500	0.294202
LG04	32967000	33467000	0.324622
LG04	33466500	33966500	0.304886
LG04	33966000	34466000	0.294638
LG04	34465500	34965500	0.306452
LG04	34965000	35465000	0.313294
LG04	35464500	35964500	0.310522
LG04	35964000	36464000	0.330458
LG04	36463500	36963500	0.309136
LG04	36963000	37463000	0.298958
LG04	37462500	37962500	0.3026
LG04	37962000	38462000	0.314124
LG04	38461500	38961500	0.31056
LG04	38961000	39461000	0.308864
LG04	39460500	39960500	0.305204
LG04	39960000	40460000	0.308808
LG04	40459500	40959500	0.317822
LG04	40959000	41459000	0.310858
LG04	41458500	41958500	0.31918
LG04	41958000	42458000	0.32131
LG04	42457500	42957500	0.31819
LG04	42957000	43457000	0.300362
LG04	43456500	43956500	0.306758
LG04	43956000	44456000	0.308666
LG04	44455500	44955500	0.322358
LG04	44955000	45455000	0.316106
LG04	45454500	45954500	0.314284
LG04	45954000	46454000	0.321462
LG04	46453500	46953500	0.313278
LG04	46953000	47453000	0.316178
LG04	47452500	47952500	0.31485
LG04	47952000	48452000	0.318408
LG04	48451500	48951500	0.308932
LG04	48951000	49451000	0.296784
LG04	49450500	49950500	0.306792
LG04	49950000	50450000	0.312466
LG04	50449500	50949500	0.321436
LG04	50949000	51449000	0.30677
LG04	51448500	51948500	0.323876
LG04	51948000	52448000	0.31601
LG04	52447500	52947500	0.322118
LG04	52947000	53447000	0.314974
LG04	53446500	53946500	0.30646
LG04	53946000	54446000	0.295352
LG04	54445500	54945500	0.295982
LG04	54945000	55445000	0.307976
LG04	55444500	55944500	0.308702
LG04	55944000	56444000	0.328462
LG04	56443500	56943500	0.302154
LG04	56943000	57443000	0.302516
LG04	57442500	57942500	0.315384
LG04	57942000	58442000	0.311934
LG04	58441500	58941500	0.311206
LG04	58941000	59441000	0.302948
LG04	59440500	59940500	0.300512
LG04	59940000	60440000	0.314786
LG04	60439500	60939500	0.299928
LG04	60939000	61439000	0.304758
LG04	61438500	61938500	0.292328
LG04	61938000	62438000	0.310542
LG04	62437500	62937500	0.286488
LG04	62937000	63437000	0.296582
LG04	63436500	63936500	0.311542
LG04	63936000	64436000	0.300024
LG04	64435500	64935500	0.305206
LG04	64935000	65435000	0.316112
LG04	65434500	65934500	0.307442
LG04	65934000	66434000	0.314346
LG04	66433500	66933500	0.28028
LG04	66933000	67433000	0.281286
LG04	67432500	67932500	0.30005
LG04	67932000	68432000	0.289422
LG04	68431500	68931500	0.288626
LG04	68931000	69431000	0.285326
LG04	69430500	69930500	0.307234
LG04	69930000	70430000	0.306502
LG04	70429500	70929500	0.30908
LG04	70929000	71429000	0.2949
LG04	71428500	71928500	0.296512
LG04	71928000	72428000	0.286572
LG04	72427500	72927500	0.290324
LG04	72927000	73427000	0.30162
LG04	73426500	73926500	0.304926
LG04	73926000	74426000	0.30947
LG04	74425500	74925500	0.31491
LG04	74925000	75425000	0.283546
LG04	75424500	75924500	0.295328
LG04	75924000	76424000	0.29305
LG04	76423500	76923500	0.291342
LG04	76923000	77423000	0.314274
LG04	77422500	77922500	0.301274
LG04	77922000	78422000	0.310846
LG04	78421500	78921500	0.318044
LG04	78921000	79421000	0.322694
LG04	79420500	79920500	0.318236
LG04	79920000	80420000	0.320818
LG04	80419500	80919500	0.313992
LG04	80919000	81419000	0.314
LG04	81418500	81918500	0.304928
LG04	81918000	82418000	0.312296
LG04	82417500	82917500	0.308692
LG04	82917000	83417000	0.308942
LG04	83416500	83916500	0.30331
LG04	83916000	84416000	0.334282
LG04	84415500	84915500	0.330082
LG04	84915000	85415000	0.32269
LG04	85414500	85914500	0.330532
LG04	85914000	86414000	0.324044
LG04	86413500	86913500	0.3446
LG04	86913000	87413000	0.334228
LG04	87412500	87912500	0.331214
LG04	87912000	88412000	0.340882
LG04	88411500	88911500	0.332554
LG04	88911000	89411000	0.314208
LG04	89410500	89910500	0.336662
LG04	89910000	90410000	0.319042
LG04	90409500	90909500	0.324234
LG04	90909000	91409000	0.341058
LG04	91408500	91908500	0.342152
LG04	91908000	92408000	0.345084
LG04	92407500	92907500	0.33662
LG04	92907000	93407000	0.329072
LG04	93406500	93906500	0.334136
LG04	93906000	94406000	0.334138
LG04	94405500	94905500	0.346268
LG04	94905000	95405000	0.330892
LG04	95404500	95904500	0.337964
LG04	95904000	96404000	0.337898
LG04	96403500	96903500	0.35018
LG04	96903000	97403000	0.338764
LG04	97402500	97902500	0.329494
LG04	97902000	98402000	0.337178
LG04	98401500	98901500	0.32628
LG04	98901000	99401000	0.346864
LG04	99400500	99900500	0.332282
LG04	99900000	100400000	0.343566
LG04	100399500	100899500	0.341044
LG04	100899000	101399000	0.348602
LG04	101398500	101898500	0.341022
LG04	101898000	102398000	0.336396
LG04	102397500	102897500	0.364308
LG04	102897000	103397000	0.349
LG04	103396500	103896500	0.336496
LG04	103896000	104396000	0.348666
LG04	104395500	104895500	0.32978
LG04	104895000	105395000	0.34703
LG04	105394500	105894500	0.345448
LG04	105894000	106394000	0.347302
LG04	106393500	106893500	0.364734
LG04	106893000	107393000	0.34157
LG04	107392500	107892500	0.295136
LG04	107892000	108392000	0.337066
LG04	108391500	108891500	0.364256
LG04	108891000	109391000	0.358736
LG04	109390500	109890500	0.361466
LG04	109890000	110390000	0.309464
LG04	110389500	110889500	0.366286
LG04	110889000	111389000	0.36787
LG04	111388500	111888500	0.36071
LG04	111888000	112388000	0.367226
LG04	112387500	112887500	0.330828
LG04	112887000	113387000	0.331126
LG04	113386500	113886500	0.338874
LG04	113886000	114386000	0.342652
LG04	114385500	115160444	0.32116
LG05	0	500000	0.33885
LG05	499500	999500	0.338056
LG05	999000	1499000	0.337884
LG05	1498500	1998500	0.33819
LG05	1998000	2498000	0.351224
LG05	2497500	2997500	0.349208
LG05	2997000	3497000	0.349802
LG05	3496500	3996500	0.353014
LG05	3996000	4496000	0.349858
LG05	4495500	4995500	0.350896
LG05	4995000	5495000	0.33369
LG05	5494500	5994500	0.353498
LG05	5994000	6494000	0.348074
LG05	6493500	6993500	0.355092
LG05	6993000	7493000	0.345136
LG05	7492500	7992500	0.342234
LG05	7992000	8492000	0.34471
LG05	8491500	8991500	0.342234
LG05	8991000	9491000	0.340838
LG05	9490500	9990500	0.336814
LG05	9990000	10490000	0.29853
LG05	10489500	10989500	0.32105
LG05	10989000	11489000	0.321536
LG05	11488500	11988500	0.311578
LG05	11988000	12488000	0.335928
LG05	12487500	12987500	0.32866
LG05	12987000	13487000	0.354492
LG05	13486500	13986500	0.314582
LG05	13986000	14486000	0.339034
LG05	14485500	14985500	0.351034
LG05	14985000	15485000	0.329684
LG05	15484500	15984500	0.324418
LG05	15984000	16484000	0.32416
LG05	16483500	16983500	0.312474
LG05	16983000	17483000	0.293776
LG05	17482500	17982500	0.303644
LG05	17982000	18482000	0.307116
LG05	18481500	18981500	0.302178
LG05	18981000	19481000	0.29396
LG05	19480500	19980500	0.313434
LG05	19980000	20480000	0.314586
LG05	20479500	20979500	0.314778
LG05	20979000	21479000	0.31515
LG05	21478500	21978500	0.344432
LG05	21978000	22478000	0.326252
LG05	22477500	22977500	0.312664
LG05	22977000	23477000	0.308778
LG05	23476500	23976500	0.308424
LG05	23976000	24476000	0.317796
LG05	24475500	24975500	0.313226
LG05	24975000	25475000	0.310212
LG05	25474500	25974500	0.324842
LG05	25974000	26474000	0.312178
LG05	26473500	26973500	0.319602
LG05	26973000	27473000	0.324722
LG05	27472500	27972500	0.321898
LG05	27972000	28472000	0.326596
LG05	28471500	28971500	0.313418
LG05	28971000	29471000	0.304408
LG05	29470500	29970500	0.32552
LG05	29970000	30470000	0.304706
LG05	30469500	30969500	0.304432
LG05	30969000	31469000	0.310678
LG05	31468500	31968500	0.313598
LG05	31968000	32468000	0.318906
LG05	32467500	32967500	0.321628
LG05	32967000	33467000	0.327186
LG05	33466500	33966500	0.332908
LG05	33966000	34466000	0.322352
LG05	34465500	34965500	0.292782
LG05	34965000	35465000	0.303614
LG05	35464500	35964500	0.30341
LG05	35964000	36464000	0.288482
LG05	36463500	36963500	0.288648
LG05	36963000	37463000	0.289938
LG05	37462500	37962500	0.304926
LG05	37962000	38462000	0.314784
LG05	38461500	38961500	0.319428
LG05	38961000	39461000	0.312978
LG05	39460500	39960500	0.314758
LG05	39960000	40460000	0.29795
LG05	40459500	40959500	0.293144
LG05	40959000	41459000	0.301118
LG05	41458500	41958500	0.291664
LG05	41958000	42458000	0.294448
LG05	42457500	42957500	0.300438
LG05	42957000	43457000	0.303888
LG05	43456500	43956500	0.294398
LG05	43956000	44456000	0.290602
LG05	44455500	44955500	0.305172
LG05	44955000	45455000	0.322908
LG05	45454500	45954500	0.313264
LG05	45954000	46454000	0.318012
LG05	46453500	46953500	0.316988
LG05	46953000	47453000	0.322322
LG05	47452500	47952500	0.298866
LG05	47952000	48452000	0.331564
LG05	48451500	48951500	0.320076
LG05	48951000	49451000	0.31471
LG05	49450500	49950500	0.290918
LG05	49950000	50450000	0.294886
LG05	50449500	50949500	0.314398
LG05	50949000	51449000	0.304642
LG05	51448500	51948500	0.303832
LG05	51948000	52448000	0.37898
LG05	52447500	52947500	0.436532
LG05	52947000	53447000	0.33918
LG05	53446500	53946500	0.307662
LG05	53946000	54446000	0.311582
LG05	54445500	54945500	0.320694
LG05	54945000	55445000	0.305354
LG05	55444500	55944500	0.301648
LG05	55944000	56444000	0.303908
LG05	56443500	56943500	0.287208
LG05	56943000	57443000	0.289558
LG05	57442500	57942500	0.291254
LG05	57942000	58442000	0.298354
LG05	58441500	58941500	0.311016
LG05	58941000	59441000	0.31243
LG05	59440500	59940500	0.306782
LG05	59940000	60440000	0.315696
LG05	60439500	60939500	0.317488
LG05	60939000	61439000	0.317454
LG05	61438500	61938500	0.321492
LG05	61938000	62438000	0.314908
LG05	62437500	62937500	0.323438
LG05	62937000	63437000	0.309956
LG05	63436500	63936500	0.291832
LG05	63936000	64436000	0.298024
LG05	64435500	64935500	0.294828
LG05	64935000	65435000	0.301018
LG05	65434500	65934500	0.311854
LG05	65934000	66434000	0.291754
LG05	66433500	66933500	0.294302
LG05	66933000	67433000	0.284842
LG05	67432500	67932500	0.302534
LG05	67932000	68432000	0.286688
LG05	68431500	68931500	0.299934
LG05	68931000	69431000	0.319588
LG05	69430500	69930500	0.306532
LG05	69930000	70430000	0.302816
LG05	70429500	70929500	0.289762
LG05	70929000	71429000	0.291096
LG05	71428500	71928500	0.283248
LG05	71928000	72428000	0.298264
LG05	72427500	72927500	0.29302
LG05	72927000	73427000	0.316518
LG05	73426500	73926500	0.301118
LG05	73926000	74426000	0.29635
LG05	74425500	74925500	0.311484
LG05	74925000	75425000	0.337224
LG05	75424500	75924500	0.330016
LG05	75924000	76424000	0.311714
LG05	76423500	76923500	0.30979
LG05	76923000	77423000	0.327904
LG05	77422500	77922500	0.314684
LG05	77922000	78422000	0.315936
LG05	78421500	78921500	0.331824
LG05	78921000	79421000	0.305422
LG05	79420500	79920500	0.299932
LG05	79920000	80420000	0.30075
LG05	80419500	80919500	0.30196
LG05	80919000	81419000	0.297282
LG05	81418500	81918500	0.289726
LG05	81918000	82418000	0.317706
LG05	82417500	82917500	0.3089
LG05	82917000	83417000	0.30556
LG05	83416500	83916500	0.310202
LG05	83916000	84416000	0.30005
LG05	84415500	84915500	0.296072
LG05	84915000	85415000	0.292126
LG05	85414500	85914500	0.302726
LG05	85914000	86414000	0.324276
LG05	86413500	86913500	0.334122
LG05	86913000	87413000	0.324026
LG05	87412500	87912500	0.34636
LG05	87912000	88412000	0.338698
LG05	88411500	88911500	0.331002
LG05	88911000	89411000	0.338266
LG05	89410500	89910500	0.32219
LG05	89910000	90410000	0.314746
LG05	90409500	90909500	0.297364
LG05	90909000	91409000	0.320934
LG05	91408500	91908500	0.33767
LG05	91908000	92408000	0.346582
LG05	92407500	92907500	0.341546
LG05	92907000	93407000	0.34033
LG05	93406500	93906500	0.3398
LG05	93906000	94406000	0.354352
LG05	94405500	94905500	0.345298
LG05	94905000	95405000	0.350766
LG05	95404500	95904500	0.329234
LG05	95904000	96404000	0.333084
LG05	96403500	96903500	0.338818
LG05	96903000	97403000	0.32759
LG05	97402500	97902500	0.32985
LG05	97902000	98402000	0.341068
LG05	98401500	98901500	0.348236
LG05	98901000	99401000	0.34899
LG05	99400500	99900500	0.338608
LG05	99900000	100400000	0.349412
LG05	100399500	100899500	0.337192
LG05	100899000	101399000	0.340134
LG05	101398500	101898500	0.354914
LG05	101898000	102398000	0.34676
LG05	102397500	102897500	0.311202
LG05	102897000	103397000	0.31441
LG05	103396500	103896500	0.316526
LG05	103896000	104396000	0.316988
LG05	104395500	104895500	0.320096
LG05	104895000	105395000	0.340454
LG05	105394500	105894500	0.342764
LG05	105894000	106394000	0.346094
LG05	106393500	106893500	0.335486
LG05	106893000	107393000	0.325866
LG05	107392500	107892500	0.332322
LG05	107892000	108392000	0.321056
LG05	108391500	108891500	0.295378
LG05	108891000	109391000	0.311364
LG05	109390500	110166580	0.311659
LG06	0	500000	0.310954
LG06	499500	999500	0.321862
LG06	999000	1499000	0.31398
LG06	1498500	1998500	0.306138
LG06	1998000	2498000	0.321046
LG06	2497500	2997500	0.328976
LG06	2997000	3497000	0.331372
LG06	3496500	3996500	0.356324
LG06	3996000	4496000	0.346554
LG06	4495500	4995500	0.345718
LG06	4995000	5495000	0.366234
LG06	5494500	5994500	0.361916
LG06	5994000	6494000	0.382496
LG06	6493500	6993500	0.36359
LG06	6993000	7493000	0.337444
LG06	7492500	7992500	0.350212
LG06	7992000	8492000	0.360036
LG06	8491500	8991500	0.350696
LG06	8991000	9491000	0.353702
LG06	9490500	9990500	0.339112
LG06	9990000	10490000	0.349282
LG06	10489500	10989500	0.357128
LG06	10989000	11489000	0.331578
LG06	11488500	11988500	0.367894
LG06	11988000	12488000	0.344708
LG06	12487500	12987500	0.328866
LG06	12987000	13487000	0.345386
LG06	13486500	13986500	0.34486
LG06	13986000	14486000	0.347856
LG06	14485500	14985500	0.34362
LG06	14985000	15485000	0.349314
LG06	15484500	15984500	0.335432
LG06	15984000	16484000	0.338418
LG06	16483500	16983500	0.337662
LG06	16983000	17483000	0.325882
LG06	17482500	17982500	0.33282
LG06	17982000	18482000	0.32619
LG06	18481500	18981500	0.326356
LG06	18981000	19481000	0.330644
LG06	19480500	19980500	0.345704
LG06	19980000	20480000	0.353752
LG06	20479500	20979500	0.33414
LG06	20979000	21479000	0.319214
LG06	21478500	21978500	0.344212
LG06	21978000	22478000	0.346182
LG06	22477500	22977500	0.346374
LG06	22977000	23477000	0.345332
LG06	23476500	23976500	0.345592
LG06	23976000	24476000	0.331528
LG06	24475500	24975500	0.328086
LG06	24975000	25475000	0.317108
LG06	25474500	25974500	0.333706
LG06	25974000	26474000	0.316786
LG06	26473500	26973500	0.309766
LG06	26973000	27473000	0.346414
LG06	27472500	27972500	0.331894
LG06	27972000	28472000	0.311906
LG06	28471500	28971500	0.320022
LG06	28971000	29471000	0.329784
LG06	29470500	29970500	0.325832
LG06	29970000	30470000	0.307836
LG06	30469500	30969500	0.306764
LG06	30969000	31469000	0.317848
LG06	31468500	31968500	0.311186
LG06	31968000	32468000	0.332548
LG06	32467500	32967500	0.33357
LG06	32967000	33467000	0.3261
LG06	33466500	33966500	0.320042
LG06	33966000	34466000	0.318536
LG06	34465500	34965500	0.328346
LG06	34965000	35465000	0.326834
LG06	35464500	35964500	0.31698
LG06	35964000	36464000	0.32032
LG06	36463500	36963500	0.326874
LG06	36963000	37463000	0.310944
LG06	37462500	37962500	0.311232
LG06	37962000	38462000	0.315462
LG06	38461500	38961500	0.324282
LG06	38961000	39461000	0.335306
LG06	39460500	39960500	0.324332
LG06	39960000	40460000	0.320176
LG06	40459500	40959500	0.326506
LG06	40959000	41459000	0.330724
LG06	41458500	41958500	0.333816
LG06	41958000	42458000	0.334064
LG06	42457500	42957500	0.312932
LG06	42957000	43457000	0.339612
LG06	43456500	43956500	0.327192
LG06	43956000	44456000	0.316592
LG06	44455500	44955500	0.312626
LG06	44955000	45455000	0.30767
LG06	45454500	45954500	0.325828
LG06	45954000	46454000	0.309466
LG06	46453500	46953500	0.300904
LG06	46953000	47453000	0.315124
LG06	47452500	47952500	0.311714
LG06	47952000	48452000	0.308108
LG06	48451500	48951500	0.30564
LG06	48951000	49451000	0.302354
LG06	49450500	49950500	0.30239
LG06	49950000	50450000	0.298474
LG06	50449500	50949500	0.314638
LG06	50949000	51449000	0.396444
LG06	51448500	51948500	0.512454
LG06	51948000	52448000	0.405652
LG06	52447500	52947500	0.314648
LG06	52947000	53447000	0.315694
LG06	53446500	53946500	0.320734
LG06	53946000	54446000	0.308518
LG06	54445500	54945500	0.29912
LG06	54945000	55445000	0.31789
LG06	55444500	55944500	0.317634
LG06	55944000	56444000	0.328946
LG06	56443500	56943500	0.324964
LG06	56943000	57443000	0.316344
LG06	57442500	57942500	0.311394
LG06	57942000	58442000	0.325192
LG06	58441500	58941500	0.332862
LG06	58941000	59441000	0.339518
LG06	59440500	59940500	0.330232
LG06	59940000	60440000	0.306496
LG06	60439500	60939500	0.327234
LG06	60939000	61439000	0.32583
LG06	61438500	61938500	0.327778
LG06	61938000	62438000	0.345262
LG06	62437500	62937500	0.337142
LG06	62937000	63437000	0.31127
LG06	63436500	63936500	0.306018
LG06	63936000	64436000	0.30758
LG06	64435500	64935500	0.310634
LG06	64935000	65435000	0.327282
LG06	65434500	65934500	0.306836
LG06	65934000	66434000	0.309214
LG06	66433500	66933500	0.318568
LG06	66933000	67433000	0.335388
LG06	67432500	67932500	0.35073
LG06	67932000	68432000	0.328354
LG06	68431500	68931500	0.338554
LG06	68931000	69431000	0.34543
LG06	69430500	69930500	0.355596
LG06	69930000	70430000	0.348396
LG06	70429500	70929500	0.354172
LG06	70929000	71429000	0.335486
LG06	71428500	71928500	0.323244
LG06	71928000	72428000	0.31821
LG06	72427500	72927500	0.327946
LG06	72927000	73427000	0.339452
LG06	73426500	73926500	0.341272
LG06	73926000	74426000	0.348448
LG06	74425500	74925500	0.349484
LG06	74925000	75425000	0.330138
LG06	75424500	75924500	0.341222
LG06	75924000	76424000	0.324298
LG06	76423500	76923500	0.349508
LG06	76923000	77423000	0.36127
LG06	77422500	77922500	0.367022
LG06	77922000	78422000	0.354298
LG06	78421500	78921500	0.34128
LG06	78921000	79421000	0.327896
LG06	79420500	79920500	0.342466
LG06	79920000	80420000	0.364704
LG06	80419500	80919500	0.380874
LG06	80919000	81419000	0.353258
LG06	81418500	81918500	0.364972
LG06	81918000	82418000	0.350184
LG06	82417500	82917500	0.354718
LG06	82917000	83417000	0.33245
LG06	83416500	83916500	0.359564
LG06	83916000	84416000	0.330966
LG06	84415500	84915500	0.336228
LG06	84915000	85415000	0.352324
LG06	85414500	85914500	0.340898
LG06	85914000	86414000	0.309518
LG06	86413500	86913500	0.290598
LG06	86913000	87413000	0.297922
LG06	87412500	88272871	0.298168
LG07	0	500000	0.308886
LG07	499500	999500	0.308286
LG07	999000	1499000	0.324532
LG07	1498500	1998500	0.313542
LG07	1998000	2498000	0.330942
LG07	2497500	2997500	0.326968
LG07	2997000	3497000	0.313238
LG07	3496500	3996500	0.341154
LG07	3996000	4496000	0.337636
LG07	4495500	4995500	0.328608
LG07	4995000	5495000	0.334498
LG07	5494500	5994500	0.333648
LG07	5994000	6494000	0.346402
LG07	6493500	6993500	0.337958
LG07	6993000	7493000	0.336824
LG07	7492500	7992500	0.338576
LG07	7992000	8492000	0.352322
LG07	8491500	8991500	0.347104
LG07	8991000	9491000	0.353424
LG07	9490500	9990500	0.362954
LG07	9990000	10490000	0.359956
LG07	10489500	10989500	0.34415
LG07	10989000	11489000	0.332696
LG07	11488500	11988500	0.33643
LG07	11988000	12488000	0.329214
LG07	12487500	12987500	0.328152
LG07	12987000	13487000	0.344842
LG07	13486500	13986500	0.318188
LG07	13986000	14486000	0.33055
LG07	14485500	14985500	0.329338
LG07	14985000	15485000	0.350408
LG07	15484500	15984500	0.34705
LG07	15984000	16484000	0.335414
LG07	16483500	16983500	0.336554
LG07	16983000	17483000	0.328258
LG07	17482500	17982500	0.354704
LG07	17982000	18482000	0.333914
LG07	18481500	18981500	0.340492
LG07	18981000	19481000	0.33609
LG07	19480500	19980500	0.34177
LG07	19980000	20480000	0.335602
LG07	20479500	20979500	0.351826
LG07	20979000	21479000	0.34853
LG07	21478500	21978500	0.328124
LG07	21978000	22478000	0.349248
LG07	22477500	22977500	0.342768
LG07	22977000	23477000	0.346732
LG07	23476500	23976500	0.34241
LG07	23976000	24476000	0.350694
LG07	24475500	24975500	0.361502
LG07	24975000	25475000	0.34207
LG07	25474500	25974500	0.334366
LG07	25974000	26474000	0.342558
LG07	26473500	26973500	0.331088
LG07	26973000	27473000	0.33333
LG07	27472500	27972500	0.339786
LG07	27972000	28472000	0.332744
LG07	28471500	28971500	0.338382
LG07	28971000	29471000	0.337476
LG07	29470500	29970500	0.347472
LG07	29970000	30470000	0.333836
LG07	30469500	30969500	0.324084
LG07	30969000	31469000	0.34323
LG07	31468500	31968500	0.35027
LG07	31968000	32468000	0.339472
LG07	32467500	32967500	0.3371
LG07	32967000	33467000	0.333674
LG07	33466500	33966500	0.349162
LG07	33966000	34466000	0.354088
LG07	34465500	34965500	0.335368
LG07	34965000	35465000	0.314386
LG07	35464500	35964500	0.34639
LG07	35964000	36464000	0.319092
LG07	36463500	36963500	0.3489
LG07	36963000	37463000	0.339016
LG07	37462500	37962500	0.343804
LG07	37962000	38462000	0.352966
LG07	38461500	38961500	0.353896
LG07	38961000	39461000	0.354984
LG07	39460500	39960500	0.348116
LG07	39960000	40460000	0.352264
LG07	40459500	40959500	0.37386
LG07	40959000	41459000	0.353964
LG07	41458500	41958500	0.337982
LG07	41958000	42458000	0.35105
LG07	42457500	42957500	0.349596
LG07	42957000	43457000	0.34982
LG07	43456500	43956500	0.349408
LG07	43956000	44456000	0.349372
LG07	44455500	44955500	0.325172
LG07	44955000	45455000	0.33434
LG07	45454500	45954500	0.332188
LG07	45954000	46454000	0.333722
LG07	46453500	46953500	0.336392
LG07	46953000	47453000	0.336712
LG07	47452500	47952500	0.336942
LG07	47952000	48452000	0.326316
LG07	48451500	48951500	0.347236
LG07	48951000	49451000	0.337152
LG07	49450500	49950500	0.330322
LG07	49950000	50450000	0.349204
LG07	50449500	50949500	0.356346
LG07	50949000	51449000	0.344472
LG07	51448500	51948500	0.338386
LG07	51948000	52448000	0.363166
LG07	52447500	52947500	0.346914
LG07	52947000	53447000	0.334958
LG07	53446500	53946500	0.339988
LG07	53946000	54446000	0.358148
LG07	54445500	54945500	0.329596
LG07	54945000	55445000	0.324194
LG07	55444500	55944500	0.341826
LG07	55944000	56444000	0.34597
LG07	56443500	56943500	0.341412
LG07	56943000	57443000	0.358976
LG07	57442500	57942500	0.330262
LG07	57942000	58442000	0.349154
LG07	58441500	58941500	0.341072
LG07	58941000	59441000	0.31699
LG07	59440500	59940500	0.337846
LG07	59940000	60440000	0.320212
LG07	60439500	60939500	0.321496
LG07	60939000	61439000	0.341228
LG07	61438500	61938500	0.342818
LG07	61938000	62527882	0.335806
LG08	0	500000	0.317988
LG08	499500	999500	0.308036
LG08	999000	1499000	0.293094
LG08	1498500	1998500	0.315818
LG08	1998000	2498000	0.29641
LG08	2497500	2997500	0.308872
LG08	2997000	3497000	0.33087
LG08	3496500	3996500	0.311704
LG08	3996000	4496000	0.320872
LG08	4495500	4995500	0.317242
LG08	4995000	5495000	0.30288
LG08	5494500	5994500	0.331852
LG08	5994000	6494000	0.327174
LG08	6493500	6993500	0.343542
LG08	6993000	7493000	0.328382
LG08	7492500	7992500	0.337828
LG08	7992000	8492000	0.334416
LG08	8491500	8991500	0.338136
LG08	8991000	9491000	0.338338
LG08	9490500	9990500	0.332836
LG08	9990000	10490000	0.32464
LG08	10489500	10989500	0.324404
LG08	10989000	11489000	0.334832
LG08	11488500	11988500	0.342206
LG08	11988000	12488000	0.34692
LG08	12487500	12987500	0.333564
LG08	12987000	13487000	0.331356
LG08	13486500	13986500	0.291252
LG08	13986000	14486000	0.333146
LG08	14485500	14985500	0.32676
LG08	14985000	15485000	0.311642
LG08	15484500	15984500	0.33702
LG08	15984000	16484000	0.324492
LG08	16483500	16983500	0.306834
LG08	16983000	17483000	0.316938
LG08	17482500	17982500	0.345
LG08	17982000	18482000	0.304802
[truncated: 96 more rows]

## Sheet: gene ratio
LG01	12509	36843	1	+
LG01	52058	69846	1	+
LG01	70638	72107	1	+
LG01	83741	85438	1	-
LG01	89359	202262	1	-
LG01	202340	428494	1	-
LG01	555865	561502	1	-
LG01	603549	819734	1	+
LG01	877924	896830	1	+
LG01	929124	929955	1	-
LG01	1093521	1108195	1	+
LG01	1114206	1114774	1	+
LG01	1127200	1127695	1	-
LG01	1144091	1144460	1	-
LG01	1154939	1155419	1	+
LG01	1160752	1161226	1	+
LG01	1164856	1165330	1	+
LG01	1166171	1187867	1	+
LG01	1196905	1197382	1	+
LG01	1207323	1207802	1	+
LG01	1215233	1215707	1	+
LG01	1220409	1237379	1	+
LG01	1244216	1267282	1	+
LG01	1287096	1287584	1	+
LG01	1288384	1332849	1	+
LG01	1341215	1341697	1	+
LG01	1373321	1383147	1	-
LG01	1394713	1397410	1	-
LG01	1405963	1416081	1	-
LG01	1433265	1519292	1	+
LG01	1531601	1556938	1	+
LG01	1580099	1613089	1	+
LG01	1631188	1633283	1	-
LG01	1640772	1645808	1	+
LG01	1647303	1648167	1	+
LG01	1656192	1704545	1	-
LG01	1782737	1865602	1	-
LG01	1991663	2273931	1	-
LG01	2294214	2294622	1	-
LG01	2294726	2662687	1	-
LG01	2717367	2717720	1	+
LG01	2801305	2802873	1	-
LG01	2814510	2815832	1	+
LG01	2823150	2825456	1	-
LG01	2847901	3014600	1	+
LG01	3023560	3033738	1	-
LG01	3039003	3048717	1	+
LG01	3057108	3094590	1	-
LG01	3100387	3101124	1	-
LG01	3109119	3110227	1	+
LG01	3119546	3120432	1	+
LG01	3120564	3122437	1	-
LG01	3128377	3129086	1	+
LG01	3129585	3131004	1	-
LG01	3134796	3136455	1	+
LG01	3143804	3144895	1	-
LG01	3147866	3148337	1	+
LG01	3148604	3148858	1	-
LG01	3173429	3198949	1	+
LG01	3202672	3402808	1	+
LG01	3402886	3428860	1	+
LG01	3539999	3777235	1	+
LG01	3856713	3869044	1	+
LG01	3880278	3882438	1	-
LG01	3891514	3892945	1	-
LG01	3928068	3958645	1	+
LG01	3983407	3984965	1	+
LG01	3996564	4013525	1	-
LG01	4026390	4142060	1	-
LG01	4157339	4176612	1	-
LG01	4183607	4212145	1	+
LG01	4244631	4358925	1	-
LG01	4417394	4417948	1	+
LG01	4470899	4500415	1	-
LG01	4500739	4656414	1	+
LG01	4762978	4763806	1	+
LG01	4765561	4889648	1	-
LG01	4891631	5023318	1	+
LG01	5035220	5036130	1	-
LG01	5051878	5067059	1	-
LG01	5067268	5068017	1	+
LG01	5079063	5342393	1	+
LG01	5551420	5552178	1	-
LG01	5621446	5694550	1	-
LG01	5695462	5696045	1	-
LG01	5748370	5790201	1	-
LG01	6175824	6194690	1	+
LG01	6531318	6531641	1	+
LG01	6532013	6532819	1	+
LG01	6548889	6678500	1	+
LG01	6679776	6681482	1	-
LG01	6692104	6716796	1	+
LG01	6729310	6803706	1	+
LG01	6969490	6970907	1	+
LG01	7028977	7051996	1	+
LG01	7139721	7153427	1	+
LG01	7183871	7231908	1	-
LG01	7276237	7367343	1	-
LG01	7402288	7588856	1	+
LG01	7623271	7642728	1	-
LG01	7657536	7675043	1	-
LG01	7691598	7692930	1	+
LG01	7707024	7708186	1	-
LG01	7721325	7744032	1	+
LG01	7942771	7943435	1	+
LG01	7943592	7969726	1	+
LG01	7979754	7981187	1	+
LG01	7993393	8050849	1	-
LG01	8051108	8124640	1	+
LG01	8141009	8141730	1	+
LG01	8145044	8510442	1	-
LG01	8725762	8782352	1	-
LG01	8783249	8783716	1	-
LG01	8793374	8819649	1	-
LG01	8822471	8822928	1	-
LG01	8835223	8835626	1	-
LG01	8840676	8854956	1	-
LG01	8864791	8893633	1	-
LG01	8905634	8906103	1	-
LG01	8907960	8971364	1	-
LG01	9265402	9290975	1	-
LG01	9333585	9333809	1	+
LG01	9346689	9565624	1	-
LG01	9570944	9615495	1	+
LG01	9642934	9644691	1	+
LG01	9662607	9713362	1	+
LG01	9764866	9788802	1	+
LG01	9852185	9877590	1	-
LG01	9892862	9893824	1	+
LG01	9928389	9929099	1	-
LG01	9930220	9930729	1	+
LG01	9952302	9952771	1	+
LG01	9965683	9966146	1	+
LG01	9977048	9979260	1	+
LG01	9992500	10088121	1	+
LG01	10107121	10107962	1	-
LG01	10136094	10144787	1	-
LG01	10185251	10187722	1	+
LG01	10285219	10387805	1	+
LG01	10399170	10442178	1	-
LG01	10480178	10513495	1	+
LG01	10532870	10639957	1	+
LG01	10640486	10642222	1	+
LG01	10674423	10764621	1	+
LG01	10771812	10904224	1	+
LG01	10911851	10913041	1	+
LG01	10929871	10933060	1	+
LG01	10961331	11044662	1	+
LG01	11125746	11382904	1	-
LG01	11419433	11515561	1	-
LG01	12077608	12110031	1	+
LG01	12124517	12350582	1	-
LG01	12363247	12377313	1	-
LG01	12377977	12391115	1	+
LG01	12402043	12431078	1	-
LG01	12441006	12479584	1	+
LG01	12485521	12508360	1	-
LG01	12509411	12557764	1	-
LG01	12566371	12567336	1	+
LG01	12577474	12578305	1	-
LG01	12597415	12609669	1	+
LG01	12616025	12648533	1	+
LG01	12654939	12655643	1	+
LG01	12666403	12766583	1	-
LG01	12794792	13090692	1	+
LG01	13109976	13110623	1	-
LG01	13142299	13162165	1	-
LG01	13162769	13197038	1	+
LG01	13255219	13256169	1	-
LG01	13330127	13331107	1	-
LG01	13343929	13361453	1	+
LG01	13369949	13370563	1	+
LG01	13372059	13547164	1	+
LG01	13560093	13561477	1	+
LG01	13783921	13784406	1	-
LG01	13818980	13870352	1	-
LG01	13888472	13888711	1	-
LG01	14282455	14315698	1	+
LG01	14476714	14943001	1	-
LG01	14965728	14966639	1	+
LG01	15090740	15091321	1	-
LG01	15248695	15262147	1	-
LG01	15471077	15536169	1	+
LG01	15620317	15626725	1	+
LG01	15643000	15643404	1	-
LG01	15650846	15827429	1	-
LG01	15850446	15850656	1	+
LG01	15945985	16141301	1	-
LG01	16385143	16385982	1	+
LG01	16691240	16731803	1	+
LG01	16843698	16844093	1	+
LG01	16859648	16891985	1	+
LG01	16943068	16945229	1	+
LG01	17132651	17133220	1	+
LG01	17270050	17312888	1	+
LG01	17318111	17320170	1	-
LG01	17375289	17527598	1	+
LG01	17759857	17760261	1	-
LG01	17836964	17839204	1	-
LG01	17865638	17985673	1	+
LG01	17999656	18031887	1	+
LG01	18049665	18050726	1	+
LG01	18089062	18357151	1	-
LG01	18434378	18453717	1	+
LG01	18463738	18474880	1	-
LG01	18537515	18539068	1	-
LG01	19109443	19174194	1	+
LG01	19191096	19192002	1	+
LG01	19196734	19205933	1	+
LG01	19253495	19255012	1	-
LG01	19339361	19346112	1	-
LG01	19401581	19445847	1	+
LG01	19455388	19455737	1	+
LG01	19455940	19457441	1	-
LG01	19486716	19488051	1	+
LG01	19498387	19501937	1	+
LG01	19511944	19516807	1	+
LG01	19517504	19519005	1	+
LG01	19519868	19522969	1	-
LG01	19527463	19529690	1	+
LG01	19537117	19538824	1	+
LG01	19538906	19541596	1	-
LG01	19543741	19601221	1	+
LG01	19617796	19645734	1	-
LG01	19646134	19646652	1	+
LG01	19653330	19654224	1	+
LG01	19654747	19691205	1	+
LG01	19736019	19758976	1	+
LG01	19761245	19772103	1	+
LG01	19774798	19809306	1	+
LG01	19831641	19832794	1	-
LG01	19832837	19834508	1	+
LG01	19846873	19855296	1	-
LG01	19887216	19921370	1	-
LG01	19934798	19937281	1	-
LG01	19948051	19953244	1	-
LG01	19954425	19956790	1	+
LG01	19957151	20103252	1	-
LG01	20120397	20121405	1	+
LG01	20121458	20127964	1	-
LG01	20128734	20129677	1	-
LG01	20130506	20131172	1	+
LG01	20149908	20156823	1	+
LG01	20157105	20157508	1	+
LG01	20181321	20181628	1	+
LG01	20192390	20193133	1	+
LG01	20219947	20224771	1	+
LG01	20235033	20270236	1	-
LG01	20289723	20400938	1	-
LG01	20445646	20445972	1	-
LG01	20463243	20463543	1	-
LG01	20475395	20492957	1	+
LG01	20502838	20519062	1	-
LG01	20519779	20538126	1	+
LG01	20548829	20550248	1	-
LG01	20602019	20602531	1	-
LG01	20602817	20603516	1	+
LG01	20663627	20663955	1	+
LG01	20706080	20706542	1	-
LG01	20775043	20775345	1	+
LG01	20792159	20792629	1	-
LG01	20794543	20794978	1	-
LG01	20817318	20817699	1	-
LG01	20832252	20832601	1	-
LG01	20839467	20839855	1	-
LG01	20906014	20906290	1	-
LG01	20941413	20941915	1	+
LG01	20952696	20953177	1	+
LG01	20963583	20978630	1	-
LG01	20996153	20996506	1	+
LG01	20996607	20996904	1	-
LG01	21002010	21002480	1	-
LG01	21054344	21054621	1	+
LG01	21069097	21069370	1	+
LG01	21078505	21078921	1	+
LG01	21088106	21090530	1	+
LG01	21111160	21136840	1	-
LG01	21562142	21665752	1	+
LG01	21666947	21723080	1	-
LG01	21882828	21993000	1	-
LG01	22006002	22094169	1	+
LG01	22122910	22125611	1	-
LG01	22132578	22134523	1	+
LG01	22134574	22135167	1	-
LG01	22135315	22144538	1	-
LG01	22149500	22158527	1	-
LG01	22164369	22206327	1	-
LG01	22216791	22218478	1	-
LG01	22310396	22311399	1	+
LG01	22317016	22318369	1	-
LG01	22325613	22334211	1	-
LG01	22334881	22335901	1	-
LG01	22344114	22359561	1	-
LG01	22359645	22371650	1	-
LG01	22375887	22382133	1	+
LG01	22387549	22391103	1	-
LG01	22401783	22438961	1	-
LG01	22454594	22540604	1	-
LG01	22550259	22552531	1	-
LG01	22572790	22614505	1	-
LG01	22614891	22729263	1	-
LG01	22778148	22778595	1	-
LG01	22792954	22793751	1	-
LG01	22808298	22808883	1	-
LG01	22822827	22823204	1	-
LG01	22824488	22857060	1	-
LG01	22857966	22882753	1	-
LG01	22904931	22905690	1	-
LG01	22905974	22906656	1	-
LG01	22914515	22915741	1	+
LG01	22927351	22940743	1	-
LG01	22958727	22981376	1	-
LG01	22985161	23039482	1	-
LG01	23054178	23076253	1	-
LG01	23088210	23089818	1	+
LG01	23090102	23098729	1	-
LG01	23118613	23119797	1	+
LG01	23165350	23166357	1	+
LG01	23188990	23337435	1	+
LG01	23342872	23343303	1	+
LG01	23389516	23628926	1	-
LG01	23789929	23791525	1	+
LG01	23940177	24146237	1	+
LG01	24169450	24212102	1	-
LG01	24214117	24215013	1	+
LG01	24224517	24640814	1	-
LG01	24649065	24649499	1	+
LG01	24874879	24875934	1	-
LG01	24879841	25028951	1	+
LG01	25215163	25222721	1	+
LG01	25226987	25236616	1	-
LG01	25258221	25435920	1	+
LG01	25597617	25608843	1	+
LG01	25645628	25699634	1	-
LG01	25716216	25716733	1	-
LG01	25744750	25745259	1	+
LG01	26118442	26119823	1	-
LG01	26144526	26166906	1	-
LG01	26282406	26304928	1	+
LG01	26332683	26333534	1	+
LG01	26348729	26384492	1	-
LG01	26417375	26420247	1	-
LG01	26447136	26448580	1	+
LG01	26478239	26479703	1	+
LG01	26506285	26699968	1	-
LG01	26718046	26726902	1	-
LG01	26751148	26796426	1	+
LG01	26870036	26870434	1	-
LG01	26946122	26959346	1	-
LG01	27073220	27074509	1	-
LG01	27242040	27268505	1	-
LG01	27283088	27595052	1	-
LG01	27614586	27736855	1	-
LG01	28177878	28178804	1	-
LG01	28233390	28273437	1	+
LG01	28315653	28316163	1	+
LG01	28540115	28540933	1	-
LG01	28552852	28582485	1	+
LG01	28599385	28599948	1	+
LG01	28607433	28608632	1	-
LG01	28651002	28651656	1	-
LG01	28942352	29163654	1	-
LG01	29173210	29246799	1	+
LG01	29246955	29247492	1	-
LG01	29288029	29398744	1	+
LG01	29435201	29443966	1	-
LG01	29444557	29464542	1	+
LG01	29483578	29483836	1	+
LG01	29484055	29685629	1	-
LG01	29714955	29716717	1	-
LG01	29726720	29731400	1	+
LG01	29745842	29746912	1	-
LG01	29746915	29748426	1	-
LG01	29776922	29801729	1	+
LG01	29826069	29931070	1	+
LG01	29941598	29968687	1	+
LG01	29969265	30080188	1	-
LG01	30123794	30229540	1	+
LG01	30305160	30357078	1	-
LG01	30382863	30384452	1	-
LG01	30390132	30424409	1	+
LG01	30499489	30499969	1	+
LG01	30533340	30569941	1	-
LG01	30572362	30572768	1	+
LG01	30604082	30624428	1	+
LG01	30624867	30641220	1	+
LG01	30641284	30649766	1	+
LG01	30657073	30949092	1	+
LG01	30959207	30969382	1	-
LG01	30986861	30989071	1	+
LG01	30989396	31001768	1	-
LG01	31014077	31015041	1	-
LG01	31026893	31088919	1	-
LG01	31105619	31107274	1	-
LG01	31114670	31244200	1	-
LG01	31316703	31318484	1	+
LG01	31402063	31402655	1	+
LG01	31412558	31445297	1	+
LG01	32027672	32077172	1	+
LG01	32098985	32236039	1	+
LG01	32357622	32402403	1	+
LG01	32605643	32700519	1	+
LG01	32709593	32710791	1	+
LG01	32726640	32727533	1	-
LG01	32966196	32967151	1	+
LG01	33342625	33343261	1	-
LG01	33598779	33600776	1	-
LG01	33778189	33801985	1	+
LG01	33801999	33810470	1	+
LG01	34024511	34026437	1	-
LG01	34044607	34333691	1	-
LG01	34349617	34592220	1	+
LG01	34603398	34604765	1	-
LG01	34614725	34621351	1	-
LG01	34641808	34643974	1	+
LG01	34651042	34652504	1	-
LG01	34660118	34687716	1	+
LG01	34718002	34731188	1	+
LG01	34731255	34732366	1	-
LG01	34750919	34751923	1	-
LG01	34862023	34863288	1	+
LG01	34875610	34878044	1	-
LG01	34890288	34890985	1	+
LG01	34968870	34978082	1	+
LG01	35089290	35097193	1	+
LG01	35103414	35141509	1	-
LG01	35154624	35203333	1	+
LG01	35210668	35211768	1	-
LG01	35239884	35247092	1	+
LG01	35248545	35255447	1	-
LG01	35256732	35291802	1	+
LG01	35301685	35310289	1	+
LG01	35317992	35319167	1	-
LG01	35319514	35319906	1	+
LG01	35331899	35354468	1	+
LG01	35368145	35454306	1	+
LG01	35462299	35463613	1	-
LG01	35476535	35483522	1	-
LG01	35483971	35491916	1	+
LG01	35492708	35502093	1	-
LG01	35502264	35519671	1	-
LG01	35534511	35551642	1	+
LG01	35554228	35554816	1	-
LG01	35560024	35560534	1	+
LG01	35577850	35580677	1	+
LG01	35616194	35647242	1	+
LG01	35656766	35659383	1	+
LG01	35676439	35677408	1	-
LG01	35678228	35679219	1	+
LG01	35701952	35801804	1	-
LG01	35802094	35821208	1	+
LG01	35827076	35828173	1	+
LG01	35833377	35835367	1	+
LG01	35842909	35845447	1	-
LG01	35874546	35891385	1	+
LG01	35891734	35892602	1	-
LG01	35902361	36038667	1	+
LG01	36064838	36229619	1	-
LG01	36233939	36253870	1	-
LG01	36288322	36289620	1	-
LG01	36319584	36323256	1	+
LG01	36326502	36329727	1	-
LG01	36396976	36398276	1	+
LG01	36504694	36505922	1	+
LG01	36586114	36679786	1	+
LG01	36766824	37213121	1	+
LG01	37501940	37589549	1	+
LG01	37761515	37775828	1	+
LG01	37890872	38151992	1	-
LG01	38237516	38495972	1	-
LG01	38844474	38845746	1	+
LG01	38857539	38858811	1	+
LG01	38969704	38971405	1	+
LG01	39108139	39153980	1	+
LG01	39279212	39279698	1	-
LG01	39383582	39384925	1	-
LG01	39479825	39480577	1	-
LG01	39488728	39515749	1	+
LG01	39525701	39533365	1	+
LG01	39537634	39542879	1	-
LG01	39550551	39559068	1	+
LG01	39571176	39575760	1	+
LG01	39585536	39593193	1	-
LG01	39704736	39727010	1	-
LG01	39729451	39764868	1	-
LG01	39783843	39786152	1	-
LG01	39793961	39795254	1	-
LG01	39807099	39816745	1	-
LG01	39837962	39839682	1	+
LG01	39853597	39854888	1	-
LG01	39873033	39887594	1	-
LG01	39913199	39924858	1	-
LG01	39931580	39932875	1	-
LG01	39937671	39938972	1	+
LG01	39955361	39956668	1	-
LG01	39965462	39965893	1	+
LG01	39971894	39983608	1	-
LG01	40002639	40003443	1	+
LG01	40003787	40004945	1	-
LG01	40020091	40085871	1	-
LG01	40145583	40217839	1	+
LG01	40233872	40234258	1	+
LG01	40235225	40283408	1	-
LG01	40362394	40364604	1	+
LG01	40367721	40376469	1	+
LG01	40388229	40412441	1	-
LG01	40429995	40470654	1	-
LG01	40503590	40554870	1	-
LG01	40604968	40613959	1	-
LG01	40619889	40622291	1	+
LG01	40622879	40634060	1	-
LG01	40636182	40643951	1	-
LG01	40644001	40653931	1	-
LG01	40653997	40654768	1	-
LG01	40663880	40664748	1	+
LG01	40665475	40670310	1	-
LG01	40676226	40678222	1	+
LG01	40686176	40716715	1	+
LG01	40737820	40739105	1	-
LG01	40757567	40766263	1	-
LG01	40791984	40793257	1	-
LG01	40812412	40825863	1	+
LG01	40825903	40827080	1	-
LG01	40830336	40831632	1	-
LG01	40872573	40873874	1	-
LG01	40891583	40893391	1	+
LG01	40893437	40895531	1	-
LG01	40903883	40905798	1	-
LG01	40911686	40918548	1	-
LG01	40926413	40942131	1	+
LG01	40943656	40945376	1	+
LG01	40964370	40965645	1	-
LG01	40966340	40972914	1	+
LG01	40986826	40988089	1	-
LG01	40998877	40999753	1	-
LG01	41012025	41017241	1	-
LG01	41020142	41024371	1	+
LG01	41026908	41040464	1	-
LG01	41048202	41061102	1	-
LG01	41079255	41081338	1	+
LG01	41090881	41093220	1	-
LG01	41105080	41328288	1	-
LG01	41842545	41844771	1	+
LG01	41861197	41861841	1	+
LG01	41869176	41870092	1	-
LG01	41882644	41901005	1	+
LG01	42074943	42227630	1	+
LG01	42452465	42468325	1	-
LG01	42484197	43222592	1	+
LG01	43233146	43254469	1	-
LG01	43255478	43289459	1	+
LG01	43306610	43325527	1	+
LG01	43336637	43337007	1	-
LG01	43337660	43345402	1	+
LG01	43352804	43486574	1	-
LG01	43561115	43638831	1	+
LG01	43645774	43659187	1	+
LG01	43680011	43681496	1	-
LG01	43689083	43690568	1	-
LG01	43729369	43737911	1	-
LG01	43753993	43768303	1	-
LG01	43794165	43834645	1	-
LG01	43857883	44197694	1	-
LG01	44209778	44210443	1	-
LG01	44210580	44211380	1	-
LG01	44263718	44302032	1	-
LG01	44318292	44319521	1	-
LG01	44364820	44366058	1	-
LG01	44383672	44384910	1	-
LG01	44393104	44394345	1	-
LG01	44411221	44587832	1	-
LG01	44645918	44818589	1	+
LG01	44830548	44847417	1	+
LG01	44851874	44872814	1	-
LG01	44879815	44885240	1	-
LG01	44895736	44907289	1	-
LG01	44916934	44917851	1	+
LG01	45015877	45016374	1	-
LG01	45022347	45023158	1	+
LG01	45032688	45052011	1	-
LG01	45062196	45063287	1	-
LG01	45073634	45074701	1	-
LG01	45132395	45133828	1	-
LG01	45378500	45416920	1	+
LG01	45416983	45417655	1	+
LG01	45417877	45418366	1	-
LG01	45425023	45425768	1	+
LG01	45453790	45500904	1	+
LG01	45503839	45535378	1	+
LG01	45535530	45536977	1	-
LG01	45545035	45545354	1	-
LG01	45545547	45545891	1	+
LG01	45553715	45573315	1	-
LG01	45574638	45611478	1	-
LG01	45612703	45613951	1	+
LG01	45623684	45679130	1	-
LG01	45718722	45719420	1	+
LG01	45724927	45736206	1	-
LG01	45736783	45739528	1	-
LG01	45752306	45800196	1	-
LG01	45816719	45824531	1	+
LG01	45831104	45841527	1	+
LG01	45842034	45842601	1	-
LG01	45847231	45852620	1	+
LG01	45859042	45862050	1	-
LG01	45862714	45872561	1	+
LG01	45886960	45904738	1	+
LG01	45907056	45908789	1	+
LG01	45910102	45922193	1	+
LG01	45929293	45933482	1	-
LG01	45935291	45945179	1	-
LG01	45955823	45961625	1	-
LG01	45983591	46487517	1	+
LG01	46503439	46545570	1	+
LG01	46551271	46596600	1	-
LG01	46597845	46619978	1	+
LG01	46622093	46634135	1	-
LG01	46634425	46637448	1	+
LG01	46637635	46678066	1	-
LG01	46686659	46697193	1	-
LG01	46699428	46701390	1	+
LG01	46702056	46713546	1	-
LG01	46723301	46758089	1	-
LG01	46767428	46769895	1	-
LG01	46770767	46771120	1	+
LG01	46771777	46774692	1	+
LG01	46782346	46816741	1	+
LG01	46819302	46826779	1	+
LG01	46827232	46835292	1	-
LG01	46869446	46870748	1	+
LG01	46870836	46875718	1	-
LG01	46875802	47152669	1	-
LG01	47181549	47182348	1	-
LG01	47191810	47193903	1	-
LG01	47198128	47212232	1	-
LG01	47219715	47220535	1	+
LG01	47233883	47234190	1	-
LG01	47242103	47242438	1	+
LG01	47251044	47251355	1	-
LG01	47266503	47273653	1	-
LG01	47289707	47326872	1	-
LG01	47327614	47328164	1	+
LG01	47335659	47370008	1	-
LG01	47377033	47389528	1	-
LG01	47407297	47527418	1	-
LG01	47565665	47582710	1	+
LG01	47583493	47590610	1	-
LG01	47600314	47614796	1	+
LG01	47629862	47655733	1	+
LG01	47699765	47712627	1	-
LG01	47713006	47729896	1	+
LG01	47778131	47878372	1	-
LG01	47894829	47896535	1	+
LG01	47903287	47941649	1	+
LG01	47949994	47952629	1	-
LG01	47954173	47965993	1	+
LG01	47969745	47970974	1	-
LG01	47971886	47975168	1	+
LG01	47977331	47999287	1	+
LG01	48003076	48010024	1	+
LG01	48021209	48022099	1	+
LG01	48026559	48059880	1	-
LG01	48064114	48065507	1	-
LG01	48073902	48079258	1	-
LG01	48080987	48083716	1	-
LG01	48098066	48213136	1	-
LG01	48408025	48529514	1	-
LG01	48585541	48596162	1	+
LG01	48601713	48603199	1	+
LG01	48615329	48616219	1	-
LG01	48619224	48621011	1	+
LG01	48630642	48630925	1	-
LG01	48630952	48631826	1	-
LG01	48632603	48651233	1	+
LG01	48651730	48658779	1	-
LG01	48661224	48688711	1	+
LG01	48698145	48698526	1	-
LG01	48699064	48699984	1	+
LG01	48700588	48710391	1	-
LG01	48712097	48718820	1	-
LG01	48744699	48746064	1	-
LG01	48789525	48792141	1	-
LG01	48798088	48832130	1	-
LG01	48848258	48894097	1	-
LG01	48899801	48904665	1	+
LG01	48923335	48924190	1	+
LG01	48942019	49094370	1	-
LG01	49117703	49126385	1	+
LG01	49140220	49157007	1	-
LG01	49157713	49158132	1	+
LG01	49158304	49165149	1	-
LG01	49165283	49172514	1	+
LG01	49186789	49259274	1	-
LG01	49260223	49261564	1	+
LG01	49261963	49263229	1	-
LG01	49269583	49271832	1	-
LG01	49271834	49272088	1	-
LG01	49277272	49278361	1	-
LG01	49281937	49282611	1	+
LG01	49282979	49289051	1	-
LG01	49289899	49295517	1	+
LG01	49297146	49301054	1	-
LG01	49305985	49310036	1	+
LG01	49311148	49318422	1	-
LG01	49321109	49321813	1	+
LG01	49324034	49335462	1	-
LG01	49349973	49375536	1	-
LG01	49394248	49409747	1	-
LG01	49451332	49488916	1	-
LG01	49490986	49517186	1	+
LG01	49527501	49537211	1	+
LG01	49558509	49600752	1	+
LG01	49613228	49615203	1	+
LG01	49623917	49636503	1	-
LG01	49656154	49660029	1	-
LG01	49704859	49705431	1	-
LG01	49730209	49739400	1	+
LG01	49752669	49759528	1	-
LG01	49762422	49772855	1	+
LG01	49773282	49826851	1	-
LG01	49833239	49836095	1	+
LG01	49863736	49877424	1	+
LG01	49886693	50021087	1	+
LG01	50028293	50319325	1	+
LG01	50327962	50329476	1	+
LG01	50359482	50486206	1	-
LG01	50540502	50645786	1	+
LG01	50658321	50659967	1	+
LG01	50667821	50675127	1	-
LG01	50675645	50678364	1	+
LG01	50684644	50699161	1	+
LG01	50715099	50724444	1	+
LG01	50738904	50817939	1	+
LG01	51016932	51070962	1	+
LG01	51082665	51083385	1	-
LG01	51092148	51095293	1	-
LG01	51107366	51125346	1	+
LG01	51137774	51139588	1	-
LG01	51154880	51155915	1	-
LG01	51161399	51161987	1	+
LG01	51273279	51282675	1	+
LG01	51346170	51381156	1	+
LG01	51554718	51646566	1	+
LG01	51664712	51665088	1	-
LG01	51665175	51665680	1	-
LG01	51671825	51685591	1	+
LG01	51702631	51703365	1	-
LG01	51730880	51733131	1	+
LG01	51754851	51755785	1	-
LG01	51757551	51824220	1	-
LG01	51866940	51867894	1	+
LG01	51875733	51877367	1	+
LG01	51897062	51898647	1	+
LG01	51909635	51910117	1	+
LG01	51910816	51911514	1	+
LG01	51911549	51912401	1	-
LG01	51912800	51913080	1	+
LG01	51935212	51956345	1	-
LG01	51973115	51974997	1	+
LG01	51978088	52034543	1	-
LG01	52056954	52110379	1	+
LG01	52165717	52242596	1	+
LG01	52243468	52246887	1	-
LG01	52263573	52266305	1	+
LG01	52269656	52272475	1	-
LG01	52279232	52547354	1	-
LG01	53107923	53109869	1	+
LG01	53373389	53397008	1	+
LG01	53405070	53405833	1	-
LG01	53499119	53517039	1	-
LG01	53527526	53671080	1	+
LG01	53674315	53809694	1	-
LG01	53900394	54009050	1	+
LG01	54050225	54069154	1	-
LG01	54090605	54159176	1	-
LG01	54190234	54651844	1	+
LG01	54657579	54866730	1	+
LG01	54868443	54899146	1	-
LG01	54913407	54953414	1	-
LG01	54953913	54961259	1	-
LG01	54985842	55021523	1	-
LG01	55048543	55049334	1	-
LG01	55050386	55051555	1	-
LG01	55072540	55078038	1	-
LG01	55097045	55126537	1	+
LG01	55131960	55184219	1	+
LG01	55343564	55360861	1	+
LG01	55368376	55412444	1	-
LG01	55426355	55435290	1	-
LG01	55454203	55458130	1	-
LG01	55458506	55468472	1	+
LG01	55511486	55511994	1	-
LG01	55519121	55525493	1	+
LG01	55531597	55554993	1	-
LG01	55555326	55566073	1	+
LG01	55566477	55583078	1	+
LG01	55583849	55619091	1	-
LG01	55620918	55649634	1	+
LG01	55652978	55662919	1	-
LG01	55668370	55670219	1	+
LG01	55678204	55691432	1	-
LG01	55709700	55733163	1	+
LG01	55742777	55743117	1	-
LG01	55743205	55793914	1	-
LG01	55815775	55825699	1	+
LG01	55826203	55834168	1	+
LG01	55857246	55858433	1	-
LG01	55870052	55889958	1	+
LG01	55890143	55931059	1	-
LG01	55933317	55947687	1	+
LG01	55954608	55955974	1	-
LG01	55961403	55995069	1	-
LG01	55996543	55997950	1	-
LG01	55998753	55999193	1	+
LG01	56016041	56044267	1	-
LG01	56055994	56057569	1	+
LG01	56072796	56073440	1	-
LG01	56089331	56101955	1	-
LG01	56104213	56105169	1	+
LG01	56105834	56106361	1	-
LG01	56106736	56110897	1	+
LG01	56114188	56120140	1	-
LG01	56121217	56124711	1	+
LG01	56129279	56133899	1	-
LG01	56142448	56144669	1	+
LG01	56147046	56158333	1	+
LG01	56177305	56218538	1	-
LG01	56228272	56239467	1	-
LG01	56253927	56254739	1	-
LG01	56299922	56304191	1	+
LG01	56309616	56326263	1	-
LG01	56338236	56340935	1	+
LG01	56341306	56344593	1	+
LG01	56354222	56426063	1	+
LG01	56426129	56551383	1	+
LG01	56565514	56595255	1	+
LG01	56608530	56609110	1	+
LG01	56609878	56611079	1	-
LG01	56611608	56612003	1	+
LG01	56616555	56630758	1	+
LG01	56645205	56645672	1	-
LG01	56660534	56661004	1	+
LG01	56664088	56670343	1	+
LG01	56675465	56713208	1	+
LG01	56739039	57235423	1	-
LG01	57235479	57366186	1	-
LG01	57390371	57395921	1	+
LG01	57427930	57472502	1	+
LG01	57491584	57608345	1	-
LG01	57672410	57955565	1	-
LG01	57992309	57993610	1	+
LG01	57996987	58030619	1	-
LG01	58035845	58036318	1	+
LG01	58039958	58041611	1	+
LG01	58044631	58052725	1	+
LG01	58053425	58057714	1	-
LG01	58067358	58112175	1	-
LG01	58127622	58482611	1	-
LG01	58489368	58656606	1	+
LG01	58667421	58765045	1	-
LG01	58788339	58797425	1	-
LG01	58839108	58839450	1	+
LG01	58844792	58845540	1	-
LG01	58852849	58897222	1	+
LG01	58904918	58998776	1	+
LG01	58999215	59092503	1	-
LG01	59107772	59206819	1	-
LG01	59268988	59276034	1	+
LG01	59733240	59960550	1	+
LG01	59986013	59986463	1	-
LG01	59986769	60001424	1	+
LG01	60007847	60016809	1	-
LG01	60038782	60039531	1	+
LG01	60047346	60057982	1	+
LG01	60063034	60063805	1	+
LG01	60067585	60113367	1	-
LG01	60140232	60158196	1	+
LG01	60165947	60166592	1	-
LG01	60168505	60357957	1	+
LG01	60374865	60439936	1	+
LG01	60448226	60450274	1	-
LG01	60528168	60528607	1	-
LG01	60750685	60789681	1	+
LG01	60790201	60792960	1	-
LG01	60832496	60845795	1	-
LG01	60932254	60933642	1	-
LG01	60937161	60938553	1	-
LG01	60957552	60958946	1	-
LG01	60964436	60965828	1	-
LG01	60973609	61056877	1	-
LG01	61068129	61068637	1	-
LG01	61093354	61219487	1	+
LG01	61223400	61224870	1	+
LG01	61225175	61226336	1	-
LG01	61228892	61233894	1	+
LG01	61233897	61234286	1	+
LG01	61236811	61300403	1	-
LG01	61301153	61306268	1	+
LG01	61310105	61311249	1	-
LG01	61325936	61335820	1	-
LG01	61337283	61337477	1	-
LG01	61344813	61359396	1	+
LG01	61365016	61365387	1	-
LG01	61367423	61386181	1	+
LG01	61390580	61432629	1	+
LG01	61445606	61448093	1	-
LG01	61455327	61499731	1	+
LG01	61500265	61501357	1	-
LG01	61529897	61561121	1	+
LG01	61568786	61569510	1	+
LG01	61587626	61590808	1	+
LG01	61624118	61626105	1	+
LG01	61652753	61654440	1	+
LG01	61713905	61716279	1	+
LG01	61724042	61728302	1	+
LG01	61730869	61763209	1	+
LG01	61793724	61813700	1	+
LG01	61817913	61821490	1	+
LG01	61825113	61829976	1	+
LG01	61849476	61906284	1	-
LG01	61930714	61954039	1	+
LG01	61955890	61963354	1	-
LG01	61963459	61970368	1	+
LG01	61971822	61972634	1	-
LG01	61973362	62006282	1	+
LG01	62010303	62011223	1	+
LG01	62011291	62012504	1	-
LG01	62016538	62018027	1	-
LG01	62024247	62024742	1	+
LG01	62029258	62090882	1	+
LG01	62091972	62096934	1	-
LG01	62106820	62108910	1	+
LG01	62113381	62120539	1	+
LG01	62121212	62121714	1	+
LG01	62124623	62143519	1	+
LG01	62181948	62183352	1	-
LG01	62185437	62198242	1	+
LG01	62198632	62221859	1	-
LG01	62228902	62229424	1	+
LG01	62238853	62246338	1	-
LG01	62252816	62258024	1	-
LG01	62258612	62266679	1	-
LG01	62279946	62354835	1	+
LG01	62360603	62380671	1	+
LG01	62384950	62399886	1	-
LG01	62403256	62418761	1	-
LG01	62535547	62536020	1	+
LG01	62542842	62551629	1	-
LG01	62553348	62578119	1	+
LG01	62589759	62602040	1	+
LG01	62602579	62603701	1	-
LG01	62644991	62655305	1	-
LG01	62656824	62681761	1	+
LG01	62688133	62689228	1	-
LG01	62689272	62698273	1	-
LG01	62716965	62728719	1	+
LG01	62742523	62743735	1	-
LG01	62744510	62750047	1	-
LG01	62816616	62848588	1	-
LG01	62860059	62895106	1	-
LG01	62902027	62919254	1	-
LG01	62960158	63018503	1	-
LG01	63025115	63039592	1	-
LG01	63057904	63085677	1	-
LG01	63132033	63149292	1	-
LG01	63209485	63239436	1	-
LG01	63251036	63256912	1	+
LG01	63264038	63264884	1	+
LG01	63266027	63267331	1	-
LG01	63296378	63325040	1	+
LG01	63344123	63412431	1	-
LG01	63429926	63431305	1	-
LG01	63443698	63476747	1	-
LG01	63477629	63480133	1	-
LG01	63481024	63488505	1	+
LG01	63489690	63498144	1	-
LG01	63501749	63505153	1	+
LG01	63505732	63517382	1	+
LG01	63533086	63546538	1	+
LG01	63557350	63587534	1	+
LG01	63589477	63619739	1	-
LG01	63656382	63973623	1	-
LG01	64018014	64041824	1	-
LG01	64042725	64045819	1	+
LG01	64050355	64063097	1	-
LG01	64111648	64123394	1	+
LG01	64126017	64140416	1	-
LG01	64140476	64160646	1	-
LG01	64249530	64499164	1	+
LG01	64505333	64520842	1	+
LG01	64522954	64532220	1	+
LG01	64567854	64569248	1	-
LG01	64579170	64631593	1	+
LG01	64642816	64648004	1	+
LG01	64662586	64664154	1	+
LG01	64669628	64671013	1	-
LG01	64686030	64744065	1	-
LG01	64744132	64914377	1	-
LG01	64932686	64933425	1	+
LG01	64994900	65017563	1	+
LG01	65032258	65034207	1	-
LG01	65040576	65062066	1	-
LG01	65063258	65066562	1	+
LG01	65096683	65103861	1	+
LG01	65111359	65114662	1	-
LG01	65118844	65141840	1	+
LG01	65144031	65145791	1	-
LG01	65148706	65149164	1	-
LG01	65153296	65172092	1	+
LG01	65181763	65182643	1	+
LG01	65184518	65199927	1	+
LG01	65204207	65205874	1	-
LG01	65225283	65226983	1	-
LG01	65230695	65233710	1	+
LG01	65275183	65283554	1	-
LG01	65285332	65297700	1	+
LG01	65306619	65324415	1	+
LG01	65331030	65331383	1	-
LG01	65333414	65337514	1	+
LG01	65381533	65523336	1	-
LG01	65540079	65778014	1	+
LG01	65925725	65953035	1	-
LG01	65977327	65992154	1	-
LG01	66031215	66035800	1	-
LG01	66074812	66676493	1	+
LG01	66687976	66808893	1	-
LG01	66816870	66819808	1	+
LG01	66823739	66858283	1	-
LG01	66871851	66872584	1	-
LG01	66904299	66904578	1	+
LG01	66918869	67022010	1	-
LG01	67147722	67159140	1	+
LG01	67164720	67182335	1	-
LG01	67481776	67482093	1	-
LG01	67558479	67696589	1	+
LG01	67768976	67847620	1	-
LG01	67880624	67933858	1	+
LG01	67942234	67943070	1	-
LG01	67989939	68003699	1	-
LG01	68038152	68054134	1	+
LG01	68057830	68060598	1	-
LG01	68061438	68062277	1	-
LG01	68075163	68101161	1	-
LG01	68118031	68123071	1	-
LG01	68124962	68125312	1	+
LG01	68136420	68150684	1	+
LG01	68152739	68153023	1	-
LG01	68170472	68172148	1	+
LG01	68179688	68190364	1	+
LG01	68207362	68207982	1	+
LG01	68306229	68330424	1	-
LG01	68338070	68690883	1	-
LG01	68743885	68917804	1	+
LG01	68942107	69124222	1	+
LG01	69240840	69247195	1	-
LG01	69319835	69320358	1	+
LG01	69361356	69592934	1	+
LG01	69611802	69616172	1	+
LG01	69616668	69617330	1	-
LG01	69617910	69618310	1	+
LG01	69635123	69731669	1	-
LG01	69736311	69736702	1	+
LG01	69740326	69740909	1	-
LG01	69746603	69747061	1	+
LG01	69748011	69759574	1	-
LG01	69764658	69777210	1	+
LG01	69788656	69789019	1	+
LG01	69798784	69832384	1	-
LG01	69842540	69877837	1	-
LG01	69878201	69929122	1	+
LG01	69933819	69951842	1	-
LG01	69953772	69973106	1	-
LG01	69982841	69983195	1	+
LG01	69983626	69983916	1	-
LG01	69989790	69995038	1	-
LG01	69995341	70029122	1	+
LG01	70049090	70049941	1	+
LG01	70059295	70060552	1	+
LG01	70060667	70061692	1	-
LG01	70074020	70164224	1	+
LG01	70181841	70186067	1	+
LG01	70275276	70390426	1	-
LG01	70397298	70494949	1	+
LG01	70500698	70776271	1	+
LG01	70824523	71025819	1	+
LG01	71053669	71054197	1	+
LG01	71099002	71266108	1	+
LG01	71267491	71273228	1	-
LG01	71274131	71292220	1	-
LG01	71304358	71304940	1	+
LG01	71315170	71316696	1	-
LG01	71332643	71360917	1	-
LG01	71366488	71366937	1	+
LG01	71450728	71452408	1	+
LG01	71540872	71598212	1	+
LG01	71684545	71685369	1	+
LG01	71706961	71783111	1	+
LG01	71785362	71794959	1	+
LG01	71836558	71851995	1	+
LG01	71995200	71996002	1	+
LG01	72118405	72119555	1	+
LG01	72171652	72729600	1	+
LG01	72731508	72743280	1	+
LG01	72755089	72761458	1	+
LG01	72776944	73074265	1	-
LG01	73152046	73176945	1	+
LG01	73218645	73219283	1	+
LG01	73239066	73273609	1	-
LG01	73274533	73281957	1	+
LG01	73428670	73443883	1	+
LG01	73464249	73465331	1	+
LG01	73477878	73494870	1	+
LG01	73504099	73583762	1	+
LG01	73592451	73677728	1	-
LG01	73716525	73752321	1	-
LG01	74186529	74299221	1	+
LG01	74348152	74387916	1	-
LG01	74399951	74433541	1	+
LG01	74455327	74457080	1	-
LG01	74469546	74507532	1	+
LG01	74507570	74562041	1	+
LG01	74606097	74607355	1	-
LG01	74624501	74624824	1	+
LG01	74649505	74763365	1	+
LG01	74775160	74787015	1	-
LG01	74795274	74798864	1	+
LG01	74808242	74810792	1	+
LG01	74827647	74830508	1	-
LG01	74833139	74834198	1	-
LG01	74851162	74878419	1	+
LG01	74880736	74891892	1	+
LG01	74913077	74913865	1	+
LG01	74924145	74972822	1	+
LG01	74984580	74984980	1	-
LG01	75023412	75097955	1	-
LG01	75109214	75109744	1	+
LG01	75128452	75129284	1	+
LG01	75129779	75144546	1	-
LG01	75183571	75184486	1	+
LG01	75189431	75194063	1	+
LG01	75196923	75201380	1	-
LG01	75211038	75216117	1	+
LG01	75242772	75344047	1	-
LG01	75503162	75504008	1	+
LG01	75504119	75505433	1	-
LG01	75562555	75566483	1	+
LG01	75569792	75570625	1	+
LG01	75571862	75573112	1	+
LG01	75583501	75650273	1	-
LG01	75652876	75661989	1	+
LG01	75680122	75731162	1	-
LG01	75731164	75964733	1	-
LG01	75971027	76013400	1	+
LG01	76028926	76046633	1	+
LG01	76057635	76058309	1	-
LG01	76061173	76062914	1	+
LG01	76063214	76064918	1	-
LG01	76072072	76072865	1	+
LG01	76078575	76078919	1	-
LG01	76093092	76095093	1	+
LG01	76097073	76108353	1	+
LG01	76122969	76123941	1	-
LG01	76127860	76142108	1	+
LG01	76143332	76153667	1	-
LG01	76162992	76211916	1	-
LG01	76269791	76287465	1	-
LG01	76315148	76325588	1	-
LG01	76331769	76458889	1	-
LG01	76489465	76503525	1	+
LG01	76513381	76645748	1	-
LG01	76651540	76723798	1	+
LG01	76754944	76773497	1	-
LG01	76831678	76834901	1	+
LG01	76957946	76978635	1	+
LG01	77105151	77201484	1	+
LG01	77229646	77229845	1	-
LG01	77273215	77289194	1	-
LG01	77338320	77340058	1	+
LG01	77374310	77384020	1	-
LG01	77437118	77437652	1	+
LG01	77453348	77454157	1	-
LG01	77574579	77844261	1	+
LG01	77846466	77847976	1	-
LG01	77858645	77931053	1	-
LG01	77958469	77963329	1	+
LG01	77965103	77980320	1	-
LG01	77983236	77984076	1	+
LG01	77984532	77985442	1	-
LG01	77990713	78007761	1	-
LG01	78009464	78010229	1	-
LG01	78024118	78024683	1	-
LG01	78026677	78027467	1	+
LG01	78030191	78031237	1	-
LG01	78032352	78033751	1	-
LG01	78038671	78063543	1	-
LG01	78098555	78104793	1	+
LG01	78119550	78119936	1	-
LG01	78128151	78129797	1	-
LG01	78141522	78195187	1	+
LG01	78202483	78240289	1	-
LG01	78258093	78335084	1	-
LG01	78389268	78405076	1	-
LG01	78414230	78426349	1	+
LG01	78446324	78469485	1	-
LG01	78488263	78505589	1	-
LG01	78520086	78520884	1	+
LG01	78544824	78558702	1	-
LG01	78570105	78571904	1	+
LG01	78571927	78586874	1	-
LG01	78604933	78608832	1	+
LG01	78612924	78613730	1	-
LG01	78622317	78624549	1	-
LG01	78659185	78671266	1	-
LG01	78682800	78821556	1	-
LG01	78848340	78857599	1	+
LG01	78869619	78887475	1	-
LG01	78888705	78935900	1	+
LG01	78935903	78949065	1	+
LG01	79026225	79027326	1	-
LG01	79031358	79032774	1	+
LG01	79045362	79046452	1	+
LG01	79049597	79050230	1	+
LG01	79053072	79069601	1	-
LG01	79078098	79086886	1	-
LG01	79094193	79095707	1	-
LG01	79096743	79097546	1	-
LG01	79121643	79122401	1	+
LG01	79123436	79123885	1	+
LG01	79123897	79124526	1	+
LG01	79144783	79153741	1	-
LG01	79155018	79158559	1	+
LG01	79158622	79178223	1	+
LG01	79210361	79213357	1	-
LG01	79213473	79224035	1	+
LG01	79224360	79238531	1	-
LG01	79239130	79240981	1	+
LG01	79241621	79244878	1	-
LG01	79267007	79270775	1	-
LG01	79308106	79309032	1	+
LG01	79324004	79324368	1	-
LG01	79356321	79375793	1	+
LG01	79383069	79383758	1	+
LG01	79399477	79410240	1	+
LG01	79646038	79647975	1	+
LG01	79667406	79709849	1	-
LG01	79796742	79901873	1	-
LG01	79936690	79937129	1	+
LG01	80079843	80188911	1	-
LG01	80208248	80495799	1	-
LG01	80530573	80586482	1	-
LG01	80590879	80639894	1	+
LG01	80706053	80706631	1	+
LG01	80901530	80999452	1	+
LG01	81028008	81199970	1	-
LG01	81380493	81402886	1	+
LG01	81484327	81485202	1	-
LG01	81521403	81524200	1	-
LG01	81524835	81540069	1	+
LG01	81647460	81749769	1	+
LG01	81940068	81972032	1	+
LG01	81994300	81994856	1	-
LG01	81997663	82007396	1	+
LG01	82007823	82091716	1	-
LG01	82107560	82151020	1	-
LG01	82166255	82169420	1	+
LG01	82171678	82221986	1	-
LG01	82224525	82228639	1	+
LG01	82233993	82249711	1	-
LG01	82274429	82282282	1	-
LG01	82284383	82284898	1	-
LG01	82294326	82335670	1	+
LG01	82339447	82344504	1	-
LG01	82361108	82448685	1	-
LG01	82461119	82461607	1	+
LG01	82461657	82463853	1	-
LG01	82465046	82465322	1	-
LG01	82474586	82510107	1	-
LG01	82539345	82539723	1	+
LG01	82553171	82558669	1	-
LG01	82567759	82577883	1	+
LG01	82590406	82591584	1	-
LG01	82611379	82612559	1	-
LG01	82627143	82628231	1	+
LG01	82634241	82679460	1	+
LG01	82701965	82717643	1	-
LG01	82734594	82823955	1	-
LG01	82857052	82859304	1	+
LG01	82860325	82860667	1	-
LG01	82877495	82882885	1	-
LG01	82892351	82894072	1	+
LG01	82908219	82923233	1	-
LG01	82928035	82939885	1	+
LG01	82956520	82962306	1	+
LG01	82968745	83033851	1	-
LG01	83110521	83124329	1	-
LG01	83129027	83176682	1	-
LG01	83200858	83277999	1	+
LG01	83405375	83546050	1	+
LG01	83575577	83634504	1	+
LG01	84280412	84281288	1	-
LG01	84292909	84293574	1	-
LG01	84480119	84953573	1	+
LG01	85255775	85279743	1	+
LG01	85430143	85694262	1	+
LG01	86056246	86056758	1	+
LG01	86056804	86057252	1	+
LG01	86120325	86862572	1	+
LG01	87130990	87648185	1	+
LG01	87893843	87894151	1	+
LG01	87896857	87914387	1	+
LG01	87943209	88029033	1	+
LG01	88124052	88165824	1	-
LG01	88286348	88312447	1	-
LG01	88318491	88318878	1	+
LG01	88507763	88751295	1	+
LG01	88778390	88782672	1	+
LG01	88802146	88803913	1	+
LG01	88819745	89096490	1	-
LG01	89115152	89409165	1	+
LG01	89519598	89519902	1	-
LG01	89621360	89623150	1	+
LG01	89691612	89821555	1	+
LG01	89842258	89844279	1	-
LG01	89855586	89876090	1	-
LG01	89958577	89962317	1	-
LG01	90070924	90071612	1	-
LG01	90226003	90245036	1	-
LG01	90268769	90274324	1	+
LG01	90300261	90301623	1	-
LG01	90308411	90309718	1	+
LG01	90324672	90386995	1	-
LG01	90387212	90468673	1	+
LG01	90482221	90494212	1	-
LG01	90521760	90524647	1	+
LG01	90566105	90571544	1	-
LG01	90574029	90575281	1	-
LG01	90590603	90638884	1	-
LG01	90671379	90707612	1	-
LG01	90768230	90784147	1	+
LG01	90784984	90786236	1	+
LG01	90794502	90794977	1	-
LG01	90813424	90825920	1	-
LG01	90855737	90859689	1	-
LG01	90871978	90875267	1	-
LG01	90888839	91034746	1	-
LG01	91678201	91703530	1	-
LG01	91914653	92067344	1	+
LG01	92137757	92139251	1	-
LG01	92145184	92176275	1	-
LG01	92241188	92242668	1	+
LG01	92290293	92291744	1	+
LG01	92337251	92340418	1	+
LG01	92376873	92466566	1	+
LG01	92473706	92511142	1	-
LG01	92512437	92512907	1	+
LG01	92516981	92563489	1	-
LG01	92563664	92570629	1	+
LG01	92595276	92612400	1	+
LG01	92615216	92736043	1	-
LG01	92743803	92806911	1	+
LG01	92879507	92880173	1	-
LG01	92917352	92973605	1	+
LG01	92975412	92996975	1	+
LG01	92997342	93006507	1	+
LG01	93014287	93021069	1	-
LG01	93026472	93034908	1	-
LG01	93035061	93040317	1	+
LG01	93043689	93049185	1	-
LG01	93055971	93056906	1	+
LG01	93069154	93073814	1	+
LG01	93081448	93094967	1	-
LG01	93110412	93159314	1	+
LG01	93163123	93171067	1	+
LG01	93178523	93248333	1	-
LG01	93250370	93251183	1	-
LG01	93282161	93283030	1	-
LG01	93283988	93284491	1	+
LG01	93285841	93315413	1	-
LG01	93323038	93323937	1	+
LG01	93332109	93332684	1	+
LG01	93337487	93400693	1	-
LG01	93445232	93445603	1	-
LG01	93459100	93465665	1	+
LG01	93489418	93595396	1	-
LG01	93601132	93601611	1	-
LG01	93602924	93630628	1	-
LG01	93636724	93637920	1	-
LG01	93664339	93705426	1	-
LG01	93731619	93773978	1	+
LG01	93852735	93878307	1	-
LG01	93963722	93967212	1	-
LG01	93967749	94023139	1	+
LG01	94053001	94063691	1	+
LG01	94064198	94519102	1	-
LG01	94545722	94546333	1	+
LG01	94644822	94802536	1	-
LG01	94805198	94806807	1	-
LG01	94817038	94976173	1	-
LG01	95016171	95029573	1	-
LG01	95046295	95117853	1	+
LG01	95134487	95139412	1	+
LG01	95139490	95141865	1	-
LG01	95154230	95184058	1	+
LG01	95188347	95192656	1	+
LG01	95215158	95216177	1	+
LG01	95278480	95318562	1	-
LG01	95332478	95337196	1	-
LG01	95353836	95356123	1	-
LG01	95369884	95370817	1	-
LG01	95379768	95380858	1	-
LG01	95392180	95393277	1	-
LG01	95422076	95481605	1	-
LG01	95505046	95515319	1	-
LG01	95545574	95552319	1	+
LG01	95560226	95575877	1	-
LG01	95709502	95709981	1	+
LG01	95769476	95841764	1	+
LG01	95967151	95994091	1	+
LG01	96235457	96236973	1	+
LG01	96237598	96239073	1	-
LG01	96309707	96311042	1	+
LG01	96526148	96527068	1	+
LG01	96635389	96779902	1	+
LG01	96805679	96880827	1	-
LG01	97100018	97100339	1	+
LG01	97157905	97158751	1	+
LG01	97159452	97159968	1	-
LG01	97160969	97506390	1	+
LG01	97525775	97600533	1	+
LG01	97659609	97679654	1	-
LG01	97699681	97700541	1	+
LG01	97702366	97704051	1	+
LG01	97789277	97790536	1	+
LG01	97849132	97867331	1	-
LG01	97884116	97885291	1	-
LG01	97930228	98178358	1	+
LG01	98205621	98258986	1	+
LG01	98280465	98318083	1	+
LG01	98330949	98331403	1	-
LG01	98339316	98339618	1	+
LG01	98374399	98474831	1	-
LG01	98501903	98509964	1	+
LG01	98528333	98536264	1	-
LG01	98536866	98540840	1	+
LG01	98541323	98543975	1	-
LG01	98544115	98547220	1	+
LG01	98551693	98566658	1	+
LG01	98578104	98579362	1	+
LG01	98593075	98593647	1	-
LG01	98595665	98598825	1	+
LG01	98607566	98609623	1	+
LG01	98626726	98638175	1	-
LG01	98646565	98651209	1	-
LG01	98654219	98655050	1	+
LG01	98659993	98660421	1	-
LG01	98660665	98680491	1	+
LG01	98683966	98718168	1	-
LG01	98739326	98755788	1	-
LG01	98834109	98836643	1	+
LG01	98963849	98996705	1	+
LG01	99020297	99090134	1	-
LG01	99090479	99093104	1	-
LG01	99226813	99401990	1	+
LG01	99552845	99621193	1	-
LG01	99877060	99878075	1	-
LG01	99921375	100212023	1	+
LG01	100249748	100263544	1	+
LG01	100277114	100370353	1	+
LG01	100385616	100673574	1	-
LG01	100677867	100692217	1	-
LG01	100704602	100822254	1	+
LG01	100822768	100823775	1	+
LG01	100838095	100838875	1	-
LG01	100864890	100867059	1	+
LG01	100893511	100895778	1	+
LG01	100986932	101018281	1	+
LG01	101020133	101020768	1	+
LG01	101022110	101022730	1	-
LG01	101050028	101151750	1	+
LG01	101173383	101173854	1	-
LG01	101214653	101632693	1	+
LG01	101640180	101642105	1	+
LG01	101670148	101681482	1	-
LG01	101700741	101815259	1	-
LG01	101815557	101815895	1	+
LG01	101839141	101841226	1	+
LG01	101857996	101869652	1	-
LG01	101924196	101925908	1	+
LG01	101926642	101926979	1	-
LG01	101927331	101928651	1	+
LG01	101928756	101929685	1	-
LG01	101933235	101934629	1	+
LG01	101934871	101935694	1	-
LG01	101983885	101985138	1	+
LG01	101994167	102052613	1	-
LG01	102070282	102076498	1	+
LG01	102090190	102113799	1	+
LG01	102143006	102169044	1	-
LG01	102187099	102203949	1	+
LG01	102208740	102224238	1	-
LG01	102258708	102261281	1	+
LG01	102267290	102295558	1	+
LG01	102302432	102303574	1	+
LG01	102308799	102309144	1	+
LG01	102309346	102329458	1	+
LG01	102335674	102446798	1	-
LG01	102448641	102489175	1	-
LG01	102489480	102492052	1	+
LG01	102516342	102607413	1	+
LG01	102612626	102613285	1	-
LG01	102632055	102633114	1	-
LG01	102681512	102727949	1	+
LG01	102761828	102762517	1	+
LG01	102773224	102799603	1	+
LG01	102862022	102862887	1	-
LG01	102868800	102910704	1	-
LG01	102932095	103019603	1	-
LG01	103101034	103118069	1	-
LG01	103122832	103133974	1	-
LG01	103140016	103140972	1	+
LG01	103190374	103233676	1	+
LG01	103261435	103261741	1	-
LG01	103301761	103412537	1	+
LG01	103432865	103460368	1	-
LG01	103497653	103500115	1	-
LG01	103517255	103518301	1	-
LG01	103557336	103597745	1	+
LG01	103659334	103697679	1	-
LG01	103702837	103703754	1	-
LG01	103711805	103724250	1	-
LG01	103727062	103728511	1	-
LG01	103732917	103738195	1	+
LG01	103778047	103786999	1	-
LG01	103787591	103789967	1	+
LG01	103794654	103795322	1	-
LG01	103799566	103800267	1	+
LG01	103833649	103837384	1	+
LG01	103848612	103889585	1	+
LG01	103899571	103943039	1	-
LG01	103957156	103958076	1	+
LG01	103959993	103969059	1	+
LG01	103979120	104070652	1	+
LG01	104091849	104106916	1	-
LG01	104114027	104115234	1	+
LG01	104129498	104136725	1	-
LG01	104139869	104140240	1	-
LG01	104151528	104153011	1	+
LG01	104153108	104154468	1	-
LG01	104188837	104189706	1	-
LG01	104233216	104278367	1	+
LG01	104294131	104418485	1	-
LG01	104492532	104695917	1	-
LG01	104697650	104747563	1	-
LG01	104843628	104843904	1	-
LG01	104964779	104966594	1	-
LG01	105279290	105325416	1	-
LG01	105559129	105590175	1	+
LG01	105693641	105712518	1	+
LG01	105769160	105769396	1	+
LG01	105769877	105770104	1	+
LG01	105838752	105969737	1	+
LG01	106009130	106011033	1	+
LG01	106208598	106210267	1	+
LG01	106210567	106212307	1	-
LG01	106321702	106484135	1	-
LG01	106497303	106631913	1	+
LG01	106669607	106875900	1	-
LG01	106876279	106884286	1	+
LG01	106948150	106953190	1	+
LG01	107032645	107034809	1	+
LG01	107075149	107076966	1	-
LG01	107117556	107118051	1	+
LG01	107121027	107121499	1	-
LG01	107139409	107144232	1	+
LG01	107149180	107149426	1	-
LG01	107153625	107164708	1	+
LG01	107192534	107192929	1	-
LG01	107196838	107237306	1	+
LG01	107280761	107290155	1	+
LG01	107386554	107402747	1	-
LG01	107544520	107545605	1	-
LG01	107571335	107572138	1	+
LG01	107637167	107638279	1	-
LG01	107738606	107992067	1	+
LG01	107999205	108027409	1	+
LG01	108041956	108047512	1	-
LG01	108049395	108050301	1	+
LG01	108056917	108059432	1	+
LG01	108059516	108060825	1	+
LG01	108065557	108087016	1	-
LG01	108087416	108346266	1	+
LG01	108366447	108376270	1	-
LG01	108390859	108417183	1	+
LG01	108452730	108564677	1	+
LG01	108566542	108689181	1	-
LG01	108697332	108698921	1	-
LG01	108726726	108773430	1	-
LG01	108773542	108774398	1	-
LG01	108818055	108823939	1	-
LG01	108836824	108837363	1	+
LG01	108851823	108852947	1	-
LG01	108885438	108887676	1	-
LG01	108907762	108920348	1	+
LG01	108940405	108941936	1	-
LG01	108946131	108949615	1	+
LG01	108964679	108978640	1	+
LG01	108993096	108994318	1	+
LG01	109005244	109005985	1	+
LG01	109031336	109041519	1	+
LG01	109041718	109061767	1	-
LG01	109076535	109095735	1	-
LG01	109121705	109122407	1	-
LG01	109191450	109196425	1	+
LG01	109199967	109228736	1	+
LG01	109243173	109244875	1	-
LG01	109248873	109261097	1	-
LG01	109298940	109299206	1	+
LG01	109315475	109316626	1	-
LG01	109322765	109323417	1	+
LG01	109333910	109346086	1	+
LG01	109347750	109354583	1	+
LG01	109356323	109357916	1	+
LG01	109394242	109396097	1	+
LG01	109458227	109501102	1	+
LG01	109547567	109560394	1	+
LG01	109584275	109603997	1	+
LG01	109614535	109650184	1	+
LG01	109654886	109655385	1	-
LG01	109672208	109762074	1	-
LG01	109762131	109940352	1	-
LG01	109971742	109973316	1	+
LG01	109975590	109978168	1	+
LG01	110027913	110240318	1	-
LG01	110322845	110323316	1	+
LG01	110339983	110340414	1	+
LG01	110374173	110385348	1	+
LG01	110385408	110385983	1	+
LG01	110389518	110389999	1	-
LG01	110425508	110434106	1	+
LG01	110437476	110437961	1	+
LG01	110446864	110447351	1	-
LG01	110449959	110514347	1	-
LG01	110516287	110531783	1	-
LG01	110550460	110550926	1	+
LG01	110552804	110553070	1	-
LG01	110560273	110575218	1	-
LG01	110582990	110583598	1	-
LG01	110583996	110585007	1	-
LG01	110603406	110603826	1	-
LG01	110616322	110624510	1	-
LG01	110659438	110661174	1	-
LG01	110698229	110715722	1	+
LG01	110881428	111606493	1	+
LG01	111615426	111630914	1	+
LG01	111632823	111651565	1	-
LG01	111655515	111670668	1	+
LG01	111694061	111694554	1	-
LG01	111725181	111725841	1	+
LG01	111736399	111737186	1	+
LG01	111738878	111741157	1	-
LG01	111752283	111755196	1	-
LG01	111798040	111833487	1	+
LG01	111840047	111844268	1	-
LG01	111851378	111853067	1	+
LG01	111855907	111856275	1	+
LG01	111986106	112019902	1	+
LG01	112060193	112060980	1	+
LG01	112076534	112152510	1	-
LG01	112352536	112452873	1	+
LG01	112455777	112456293	1	+
LG01	112537177	112538219	1	+
LG01	112543254	112545252	1	-
LG01	112547031	112548746	1	+
LG01	112573774	112876488	1	-
LG01	112955725	113118354	1	-
LG01	113227818	113267408	1	+
LG01	113267411	113303738	1	+
LG01	113304628	113310041	1	+
LG01	113348400	113348892	1	-
LG01	113348986	113353719	1	+
LG01	113356566	113382003	1	+
LG01	113401183	113442198	1	+
LG01	113445068	113445892	1	-
LG01	113446432	113478373	1	+
LG01	113478759	113531525	1	+
LG01	113532577	113549085	1	-
LG01	113556660	113603676	1	-
LG01	113680550	113722327	1	-
LG01	113774961	113808266	1	-
LG01	113879669	113908270	1	-
LG01	113916812	113924257	1	-
LG01	113939505	114033318	1	+
LG01	114065425	114079771	1	+
LG01	114080531	114172127	1	-
LG01	114263409	114308023	1	+
LG01	114308716	114405944	1	-
LG01	114476581	114546110	1	+
LG01	114554904	114568016	1	+
LG01	114583621	114606715	1	+
LG01	114638276	114643883	1	+
LG01	114650663	114654053	1	-
LG01	114698300	114747439	1	+
LG01	114747524	114748273	1	-
LG01	114811013	114821904	1	+
LG01	114845611	114863242	1	-
LG01	114865997	114867306	1	-
LG01	114920893	114921490	1	-
LG01	114930967	114951184	1	+
LG01	115028893	115060219	1	-
LG01	115089575	115089839	1	-
LG01	115099389	115149242	1	+
LG01	115165130	115165430	1	-
LG01	115236737	115335128	1	+
LG01	115342629	115343197	1	-
LG01	115344976	115345311	1	-
LG01	115347144	115352480	1	-
LG01	115359203	115373603	1	-
LG01	115383375	115384790	1	-
LG01	115389855	115391580	1	+
LG01	115391647	115426406	1	-
LG01	115432293	115441941	1	+
LG01	115441963	115442819	1	+
LG01	115459484	115703753	1	+
LG01	115741517	115801497	1	+
LG01	115823644	115851772	1	+
LG01	115874317	115930657	1	+
LG01	115943008	115946080	1	-
LG01	115987532	115987822	1	-
LG01	115989992	115992899	1	-
LG01	116018761	116028006	1	-
LG01	116032814	116072682	1	-
LG01	116074154	116074643	1	+
LG01	116074800	116076416	1	-
LG01	116097126	116218235	1	+
LG01	116280137	116439344	1	+
LG01	116444684	116467440	1	-
LG01	116470652	116488097	1	-
LG01	116511732	116512528	1	+
LG01	116521286	116553218	1	+
LG01	116591290	116612113	1	-
LG01	116625548	116730214	1	+
LG01	116742303	116839845	1	-
LG01	116916704	116917267	1	+
LG01	116917515	117054064	1	-
LG01	117061563	117107904	1	+
LG01	117107993	117158337	1	-
LG01	117167605	117189738	1	+
LG01	117208856	117254827	1	-
LG01	117255652	117256830	1	-
LG01	117280741	117281826	1	-
LG01	117282347	117291170	1	+
LG01	117464225	117485255	1	+
LG01	117515071	117714291	1	+
LG01	117719359	117912652	1	-
LG01	117913380	117934092	1	+
LG01	117936038	117987736	1	-
LG01	117989595	117994553	1	+
LG01	118010729	118011448	1	+
LG01	118011510	118011794	1	+
LG01	118014992	118041932	1	-
LG01	118042438	118069106	1	+
LG01	118073908	118143330	1	-
LG01	118162525	118169185	1	+
LG01	118183611	118240037	1	-
LG01	118268965	118309350	1	-
LG01	118316120	118317064	1	+
LG01	118320769	118321573	1	-
LG01	118334954	118335926	1	-
LG01	118341018	118378858	1	-
LG01	118402371	118409731	1	-
LG01	118423546	118451214	1	+
LG01	118486801	118518936	1	-
LG01	118533453	118568581	1	+
LG01	118570057	118572060	1	-
LG01	118577885	118578861	1	-
LG01	118616128	118617657	1	+
LG01	118619850	118620557	1	-
LG01	118625142	118641720	1	+
LG01	118641963	118643529	1	-
LG01	118655240	118668548	1	+
LG01	118695324	118731176	1	+
LG01	118753842	118782751	1	-
LG01	118863248	118905094	1	+
LG01	119075640	119080754	1	-
LG01	119094148	119127327	1	+
LG01	119230776	119335194	1	+
LG01	119349231	119357393	1	-
LG01	119389748	119397650	1	+
LG01	119406073	119570222	1	-
LG01	119838541	119839071	1	+
LG01	119901179	119901496	1	+
LG01	120067334	120093837	1	+
LG01	120137094	120177667	1	-
LG01	120212637	120281621	1	+
LG01	120330955	120331535	1	+
LG01	120334712	120341563	1	-
LG01	120342318	120383617	1	+
LG01	120383624	120424913	1	+
LG01	120425587	120429846	1	-
LG01	120438823	120439571	1	+
LG01	120440141	120440771	1	+
LG01	120515498	120668136	1	+
LG01	120696757	120711151	1	+
LG01	120720896	120721222	1	-
LG01	120721322	120726142	1	-
LG01	120735562	120772355	1	+
LG01	120777837	120780350	1	+
LG01	120817295	120826565	1	-
LG01	120832428	120982239	1	-
LG01	121070895	121071406	1	-
LG01	121084179	121085911	1	+
LG01	121085960	121087312	1	-
LG01	121105313	121111229	1	-
LG01	121123448	121125025	1	+
LG01	121128190	121128929	1	+
LG01	121167745	121169053	1	+
LG01	121215042	121216000	1	+
LG01	121280118	121304759	1	+
LG01	121457500	121474695	1	-
LG01	121474823	121475312	1	+
LG01	121477203	121526216	1	-
LG01	121531326	121543147	1	+
LG01	121598592	121601808	1	+
LG01	121607436	121620686	1	-
LG01	121626572	121674583	1	-
LG01	121816512	122038927	1	+
LG01	122040215	122040955	1	-
LG01	122147162	122209453	1	-
LG01	122223846	122778191	1	-
LG01	123064292	123329458	1	+
LG01	123389257	123390462	1	+
LG01	123578156	123607996	1	-
LG01	123642551	123643273	1	+
LG01	123645393	123672825	1	-
LG01	123690722	123715255	1	-
LG01	123744843	123765118	1	+
LG01	123765171	123766384	1	-
LG01	123768068	123770128	1	+
LG01	123789519	123789834	1	-
LG01	123800729	123801385	1	+
LG01	123803555	123804846	1	-
LG01	123814118	123816665	1	-
LG01	123875621	123884266	1	-
LG01	123890698	123891837	1	+
LG01	123915142	123925901	1	-
LG01	123926399	123928216	1	-
LG01	124010718	124621975	1	-
LG01	124651279	124735823	1	-
LG01	124769609	124770383	1	-
LG01	124773375	124842927	1	-
LG01	124869327	124920353	1	-
LG01	124921563	124930468	1	+
LG01	124933273	124936972	1	+
LG01	124944386	124944917	1	+
LG01	124946115	124963316	1	-
LG01	124963928	124965337	1	-
LG01	125022242	125022967	1	-
LG01	125024061	125025525	1	+
LG01	125027703	125031494	1	-
LG01	125033776	125057600	1	-
LG01	125074992	125075531	1	+
LG01	125080480	125109854	1	+
LG01	125120344	125121112	1	+
LG01	125140910	125150117	1	+
LG01	125150475	125151672	1	-
LG01	125152457	125154438	1	+
LG01	125171449	125238106	1	-
LG01	125288902	125358074	1	+
LG01	125496127	125497089	1	-
LG01	125537096	125567243	1	+
LG01	125616759	125704764	1	-
LG01	125705168	125967857	1	-
LG01	126034971	126160536	1	-
LG01	126161296	126164574	1	-
LG01	126308227	126342111	1	+
LG01	126440427	126598513	1	+
LG01	126658869	126683865	1	+
LG01	126873048	126901544	1	-
LG01	126956533	126962622	1	-
LG01	126997404	127034614	1	+
LG01	127078011	127084426	1	+
LG01	127084896	127101444	1	+
LG01	127182348	127187357	1	+
LG01	127241973	127242489	1	-
LG01	127562504	127563732	1	+
LG01	127604855	127677383	1	+
LG01	127679063	128026404	1	-
LG01	128044828	128048541	1	+
LG01	128135429	128136319	1	-
LG01	128137875	128139250	1	-
LG01	128271298	128305306	1	+
LG01	128317403	128514672	1	-
LG01	128847215	128848405	1	+
LG01	128928676	128942320	1	-
LG01	129222396	129222826	1	-
LG01	129222850	129223687	1	-
LG01	129453929	129705030	1	-
LG01	129722553	129749434	1	+
LG01	129769485	129864854	1	-
LG01	130026901	130027745	1	-
LG01	130088467	130089702	1	-
LG01	130128900	130140407	1	-
LG01	130146389	130147697	1	+
LG01	130296835	130297959	1	-
LG01	130430324	130446629	1	-
LG01	130477271	130477904	1	+
LG01	130477939	130479057	1	-
LG01	130574310	130586162	1	+
LG01	130605389	130622596	1	+
LG01	130647468	130648284	1	-
LG01	130656325	130660667	1	-
LG01	130685298	130686544	1	-
LG01	130702936	130709754	1	-
LG01	130721140	130738877	1	-
LG01	130739119	130746294	1	+
LG01	130746560	130752104	1	-
LG01	130762809	130775280	1	+
LG01	130816874	130817325	1	+
LG01	130822323	130839300	1	+
LG01	130860267	130917659	1	+
LG01	130918997	130919314	1	+
LG01	131006579	131008799	1	-
LG01	131019163	131033954	1	+
LG01	131049891	131066686	1	-
LG01	131067244	131068257	1	+
LG01	131070947	131071946	1	-
LG01	131116448	131140947	1	+
LG01	131141005	131152995	1	+
LG01	131157006	131162647	1	-
LG01	131178049	131190988	1	+
LG01	131204104	131392580	1	-
LG01	131406324	131452171	1	+
LG01	131473941	131474287	1	-
LG01	131564279	131629547	1	-
LG01	131666471	131667611	1	-
LG01	131685739	131688687	1	+
LG01	131765857	131766260	1	+
LG01	131786449	131831828	1	-
LG01	131861650	131875451	1	-
LG01	131880524	131881158	1	+
LG01	131883219	131884013	1	-
LG01	131923931	131924731	1	-
LG01	131947969	131981293	1	-
LG01	131988462	131989310	1	+
LG01	132093413	132137498	1	-
LG01	132153798	132159640	1	-
LG01	132176622	132183110	1	-
LG01	132190877	132239244	1	+
LG01	132287695	132288379	1	+
LG01	132292071	132353995	1	+
LG01	132402419	132402787	1	-
LG01	132408899	132409341	1	-
LG01	132417654	132418095	1	-
LG01	132429015	132446559	1	-
LG01	132455437	132455888	1	-
LG01	132477610	132477945	1	+
LG01	132496032	132497024	1	+
LG01	132498544	132517264	1	-
LG01	132527380	132549346	1	-
LG01	132551882	132564389	1	+
LG01	132577760	132595915	1	-
LG01	132619021	132619527	1	-
LG01	132661374	132706221	1	-
LG01	132740687	132743269	1	-
LG01	132757229	132757927	1	-
LG01	132843234	132844283	1	+
LG01	132849040	132850389	1	+
LG01	132859017	132898073	1	-
LG01	132898369	132900331	1	-
LG01	132910707	132911072	1	+
LG01	132926778	132928099	1	+
LG01	132928178	132929190	1	-
LG01	132943236	132959166	1	-
LG01	132974678	132988739	1	-
LG01	132988941	132989380	1	+
LG01	133002047	133002406	1	+
LG01	133020566	133021225	1	-
LG01	133059036	133062244	1	+
LG01	133066693	133068307	1	-
LG01	133073093	133091505	1	-
LG01	133096103	133131760	1	-
LG01	133132646	133135479	1	+
LG01	133135916	133139632	1	-
LG01	133181727	133196608	1	+
LG01	133197307	133227496	1	-
LG01	133230301	133253787	1	-
LG01	133262263	133287078	1	-
LG01	133442104	133611621	1	+
LG01	133672332	133672867	1	+
LG01	133673009	133674849	1	+
LG01	133678736	133679834	1	+
LG01	133680118	133680632	1	-
LG01	133681554	133682084	1	+
LG01	133682160	133708914	1	-
LG01	133714915	133715816	1	+
LG01	133727909	133774108	1	-
LG01	133796174	133949302	1	+
LG01	133949467	133949938	1	+
LG01	133986398	133990673	1	-
LG01	134027845	134037058	1	+
[truncated: 14,441 more rows]

## Sheet: TF site
LG01	3039003	3048717	1
LG01	3202672	3402808	1
LG01	5748370	5790201	1
LG01	18089062	18357151	1
LG01	19511944	19516807	1
LG01	22344114	22359561	1
LG01	26118442	26119823	1
LG01	26751148	26796426	1
LG01	27073220	27074509	1
LG01	29444557	29464542	1
LG01	32027672	32077172	1
LG01	42074943	42227630	1
LG01	46686659	46697193	1
LG01	47954173	47965993	1
LG01	60067585	60113367	1
LG01	61367423	61386181	1
LG01	61730869	61763209	1
LG01	61793724	61813700	1
LG01	62016538	62018027	1
LG01	63501749	63505153	1
LG01	63505732	63517382	1
LG01	64505333	64520842	1
LG01	65040576	65062066	1
LG01	66816870	66819808	1
LG01	67164720	67182335	1
LG01	68170472	68172148	1
LG01	69240840	69247195	1
LG01	70049090	70049941	1
LG01	71836558	71851995	1
LG01	73592451	73677728	1
LG01	73716525	73752321	1
LG01	74649505	74763365	1
LG01	75242772	75344047	1
LG01	76063214	76064918	1
LG01	76331769	76458889	1
LG01	77338320	77340058	1
LG01	78009464	78010229	1
LG01	79053072	79069601	1
LG01	79121643	79122401	1
LG01	79308106	79309032	1
LG01	82007823	82091716	1
LG01	83200858	83277999	1
LG01	88819745	89096490	1
LG01	89842258	89844279	1
LG01	90794502	90794977	1
LG01	96237598	96239073	1
LG01	98528333	98536264	1
LG01	98551693	98566658	1
LG01	98593075	98593647	1
LG01	99921375	100212023	1
LG01	102070282	102076498	1
LG01	103122832	103133974	1
LG01	103848612	103889585	1
LG01	104492532	104695917	1
LG01	105279290	105325416	1
LG01	106208598	106210267	1
LG01	106497303	106631913	1
LG01	107571335	107572138	1
LG01	109121705	109122407	1
LG01	109762131	109940352	1
LG01	113356566	113382003	1
LG01	113774961	113808266	1
LG01	115391647	115426406	1
LG01	118183611	118240037	1
LG01	121280118	121304759	1
LG01	121816512	122038927	1
LG01	123926399	123928216	1
LG01	125705168	125967857	1
LG01	126658869	126683865	1
LG01	129722553	129749434	1
LG01	131564279	131629547	1
LG01	132496032	132497024	1
LG01	138438716	138559507	1
LG01	138564377	138565521	1
LG01	139023281	139023729	1
LG01	139163095	139285819	1
LG01	139345420	139359340	1
LG01	142149169	142238897	1
LG01	142856854	142857541	1
LG01	142900748	142903975	1
LG01	143665395	143685458	1
LG01	143809102	143815973	1
LG01	144937300	144937727	1
LG01	151815652	151836120	1
LG01	152259105	152433207	1
LG01	154361585	154372726	1
LG01	157696534	157703510	1
LG01	158664307	158664632	1
LG01	159662752	159718936	1
LG01	162456221	162483309	1
LG01	165843489	165849784	1
LG01	165993670	165996266	1
LG01	166386266	166387368	1
LG01	171033190	171034791	1
LG01	172035361	172071005	1
LG01	172316793	172319258	1
LG01	173710581	173711640	1
LG01	174115176	174115608	1
LG01	177181715	177232162	1
LG01	178138503	178167407	1
LG01	179885291	179886004	1
LG01	180702895	180714725	1
LG01	186118311	186120009	1
LG01	186128160	186129179	1
LG01	186145785	186146554	1
LG01	189975536	190006403	1
LG01	193820712	193821103	1
LG01	195108837	195113730	1
LG01	197882655	197882861	1
LG01	199672536	199984893	1
LG01	202654536	202656896	1
LG01	207124956	207140827	1
LG01	208232674	208246544	1
LG01	208789436	208846322	1
LG01	211285237	211286583	1
LG01	214274183	214322771	1
LG01	214937560	215229292	1
LG01	216677228	216739056	1
LG01	220307280	220354542	1
LG01	220385929	220535909	1
LG01	221515168	221779172	1
LG01	222973743	222975395	1
LG01	223375539	223385625	1
LG01	226884101	226917834	1
LG01	227235565	227245446	1
LG01	228584138	228918723	1
LG01	230021617	230090876	1
LG01	231654993	231655679	1
LG01	231851698	231851991	1
LG01	236253537	236255510	1
LG01	236333990	236352489	1
LG01	236672961	236675207	1
LG01	244108579	244166560	1
LG01	244804157	244804904	1
LG01	248161248	248162237	1
LG01	250564148	250729729	1
LG01	251741519	251783542	1
LG01	253429112	253452310	1
LG01	253931088	253936093	1
LG01	256495750	256497141	1
LG01	257430548	257431208	1
LG01	257938380	257986127	1
LG01	258352619	258354167	1
LG01	259028431	259061111	1
LG01	259467308	260143296	1
LG01	260277605	260280552	1
LG01	260290641	260351243	1
LG01	260438770	260673322	1
LG01	266411534	266442340	1
LG01	267050858	267051772	1
LG01	267363202	267548568	1
LG01	267992385	267995204	1
LG01	268148948	268174912	1
LG01	270965275	270966338	1
LG01	271113247	271133126	1
LG01	271179468	271180835	1
LG01	271190353	271192220	1
LG01	271200526	271202068	1
LG01	271222845	271224326	1
LG01	271230975	271233128	1
LG01	271983254	272281005	1
LG01	272366740	272367867	1
LG01	272409292	272411115	1
LG01	272417105	272418350	1
LG01	272420407	272421588	1
LG01	272423847	272425629	1
LG01	272450334	272451629	1
LG01	272459025	272478480	1
LG01	272489572	272490198	1
LG01	272492948	272519601	1
LG01	272526894	272528721	1
LG01	272563103	272564509	1
LG01	281327571	281354534	1
LG02	1611416	1667073	1
LG02	2004878	2007191	1
LG02	5042733	5057607	1
LG02	5200446	5215970	1
LG02	12219048	12219762	1
LG02	15713821	15715242	1
LG02	16453905	16460245	1
LG02	17581418	17724727	1
LG02	25351019	25364853	1
LG02	27899313	27960884	1
LG02	27985956	28024044	1
LG02	28927853	28934305	1
LG02	36562727	36594955	1
LG02	37470690	37531976	1
LG02	39066744	39075013	1
LG02	44147320	44150121	1
LG02	44300706	44312264	1
LG02	46742979	46746665	1
LG02	51101320	51102983	1
LG02	53902855	53905071	1
LG02	54505205	54556081	1
LG02	60832388	60832990	1
LG02	62208139	62214933	1
LG02	64524357	64539271	1
LG02	67755602	67902303	1
LG02	74839865	74840993	1
LG02	75114637	75259776	1
LG02	75299065	75479540	1
LG02	81554696	81623178	1
LG02	88244472	88254271	1
LG02	88357554	88380829	1
LG02	90287940	90383143	1
LG02	94115029	94115400	1
LG02	94130845	94153160	1
LG02	94168586	94168957	1
LG02	94185707	94186078	1
LG02	94223234	94223605	1
LG02	94253989	94254360	1
LG02	96027357	96094223	1
LG02	96871346	96894304	1
LG02	102150979	102155963	1
LG02	102196514	102231009	1
LG02	102256876	102274052	1
LG02	102280767	102300247	1
LG02	102318208	102325948	1
LG02	102380146	102387238	1
LG02	102402106	102403445	1
LG02	102476051	102480343	1
LG02	102481210	102484553	1
LG02	106229298	106249503	1
LG02	106398096	106405192	1
LG02	108929623	109125902	1
LG02	113313929	113364455	1
LG02	113486137	113486761	1
LG02	116523205	116530033	1
LG02	118376637	118377113	1
LG02	118424587	118425631	1
LG02	118782071	118782640	1
LG02	119231125	119231500	1
LG02	119255656	119270563	1
LG02	119567924	119595298	1
LG02	120035957	120042432	1
LG02	122537362	122539508	1
LG02	124702993	124703740	1
LG02	125313862	125350057	1
LG02	126395963	126411887	1
LG02	126482289	126483069	1
LG02	126547529	126548188	1
LG02	127102482	127113944	1
LG02	129763921	129764359	1
LG02	130731477	130737192	1
LG02	135300171	135471175	1
LG02	135667174	135742639	1
LG02	145706287	145742400	1
LG02	145985756	145986634	1
LG02	146625738	146638887	1
LG02	146640019	146675430	1
LG02	147022750	147034749	1
LG02	147163105	147163867	1
LG02	147711333	147756779	1
LG02	147813375	147876864	1
LG02	153795650	153795952	1
LG02	160759316	160761169	1
LG02	161414257	161425149	1
LG02	161442177	161444082	1
LG02	161449979	161456232	1
LG02	164423586	164624716	1
LG02	164661734	164711292	1
LG02	166858058	166860173	1
LG02	176307790	176328785	1
LG02	184305012	184341910	1
LG02	187293827	187441760	1
LG02	189815133	189847221	1
LG02	192979982	192990876	1
LG02	193348945	193452551	1
LG02	193921143	193921979	1
LG02	195297606	195303038	1
LG02	195917814	195919714	1
LG02	196096924	196100145	1
LG02	196138400	196141603	1
LG02	196547944	196594488	1
LG03	949443	950639	1
LG03	4008885	4101095	1
LG03	4187046	4200279	1
LG03	8787498	8815391	1
LG03	8900904	8901542	1
LG03	9195543	9379331	1
LG03	9502874	9555136	1
LG03	14169448	14170431	1
LG03	14292903	14307051	1
LG03	14353319	14560197	1
LG03	17472459	17498127	1
LG03	20082315	20099511	1
LG03	20381860	20391357	1
LG03	20435041	20435928	1
LG03	20445211	20450933	1
LG03	20824201	20825740	1
LG03	20829235	20838495	1
LG03	20844897	20845544	1
LG03	20941588	20942589	1
LG03	21035920	21037643	1
LG03	21108390	21112641	1
LG03	23344537	23349889	1
LG03	23366783	23368027	1
LG03	23558347	23727016	1
LG03	24742350	24770151	1
LG03	25384756	25385852	1
LG03	25629215	25687786	1
LG03	25847162	25859791	1
LG03	25870949	25896845	1
LG03	28198536	28199776	1
LG03	32682845	32684309	1
LG03	33834725	33836507	1
LG03	34028702	34359317	1
LG03	36248092	36249964	1
LG03	36289927	36306093	1
LG03	36722379	36753637	1
LG03	38046015	38190668	1
LG03	39905275	39919086	1
LG03	40582250	40590977	1
LG03	41740891	41747155	1
LG03	42533990	42535784	1
LG03	42541784	42552072	1
LG03	42552946	42555585	1
LG03	43132259	43187568	1
LG03	45478511	45485816	1
LG03	46032024	46032528	1
LG03	46627673	46633965	1
LG03	47634908	47673997	1
LG03	47760486	48101980	1
LG03	48323276	48392331	1
LG03	48617798	48619717	1
LG03	49208430	49216129	1
LG03	50020998	50041079	1
LG03	50691085	50809037	1
LG03	52649524	52650181	1
LG03	52688899	52690107	1
LG03	53044040	53157655	1
LG03	53164203	53172328	1
LG03	55341765	55388982	1
LG03	57090336	57109319	1
LG03	57720579	57930639	1
LG03	59119473	59340613	1
LG03	59392778	59395063	1
LG03	59600723	59601294	1
LG03	60392318	60422360	1
LG03	62689109	62692814	1
LG03	62707716	62728911	1
LG03	62744270	62792929	1
LG03	63120570	63134059	1
LG03	63522853	63566597	1
LG03	72709007	72750036	1
LG03	74604599	74637449	1
LG03	75343840	75346831	1
LG03	75582241	75583864	1
LG03	76067869	76091874	1
LG03	78612853	78633688	1
LG03	79707299	79709014	1
LG03	80842103	80842408	1
LG03	80842885	80844207	1
LG03	80909767	80911101	1
LG03	80911163	80913305	1
LG03	80972279	80986101	1
LG03	81098799	81099497	1
LG03	81313374	81315656	1
LG03	81533232	81594374	1
LG03	83621207	83680523	1
LG03	86507919	86517435	1
LG03	87093345	87094452	1
LG03	87150846	87151658	1
LG03	87156293	87354729	1
LG03	91439845	91448070	1
LG03	91450769	91454842	1
LG03	91745816	91752171	1
LG03	91912811	92042097	1
LG03	92186037	92188726	1
LG03	92803305	92813238	1
LG03	93679650	93680015	1
LG03	93844669	93933938	1
LG03	95531901	95560643	1
LG03	95746677	95853477	1
LG03	99819452	99849007	1
LG03	100570912	100715850	1
LG03	105249281	105287481	1
LG03	107361457	107364237	1
LG03	111345262	111348387	1
LG03	113463599	113465170	1
LG03	117735373	117735984	1
LG03	117957271	118003173	1
LG03	118663241	118664419	1
LG03	118839307	118840038	1
LG03	119267455	119268762	1
LG03	122307054	122325525	1
LG04	677187	677567	1
LG04	1923756	1925037	1
LG04	5030853	5057888	1
LG04	5109208	5273945	1
LG04	6234494	6260342	1
LG04	6267987	6292389	1
LG04	14762083	14763483	1
LG04	15701548	15701856	1
LG04	17610323	17657076	1
LG04	18307523	18317118	1
LG04	18906264	18907166	1
LG04	19562338	19563651	1
LG04	25665338	25666836	1
LG04	25886946	25912891	1
LG04	27566281	27578910	1
LG04	27595470	27596864	1
LG04	28936179	29208003	1
LG04	29231262	29340520	1
LG04	33091650	33106978	1
LG04	33644732	33659382	1
LG04	33669163	33854413	1
LG04	42515053	42525587	1
LG04	43998566	44017002	1
LG04	44470551	44511868	1
LG04	50073687	50074121	1
LG04	50518014	50538630	1
LG04	54722852	54757012	1
LG04	57195014	57232973	1
LG04	57590967	57592913	1
LG04	57815383	57849585	1
LG04	58579491	58607311	1
LG04	58827892	58829998	1
LG04	58886071	59017869	1
LG04	59175563	59380086	1
LG04	60092258	60121406	1
LG04	61652753	61669624	1
LG04	61954589	61960961	1
LG04	63612863	63702426	1
LG04	66158932	66159382	1
LG04	66347047	66397857	1
LG04	69448525	69451244	1
LG04	73100635	73130181	1
LG04	73184010	73200070	1
LG04	73226353	73226892	1
LG04	75800102	75852339	1
LG04	76398394	76398996	1
LG04	76501639	76503031	1
LG04	76570533	76603473	1
LG04	76986844	76998279	1
LG04	78252406	78262455	1
LG04	78481528	78498515	1
LG04	79507141	79507932	1
LG04	80038845	80154528	1
LG04	80402563	80470898	1
LG04	84209827	84210288	1
LG04	84599111	84599774	1
LG04	84692424	84712845	1
LG04	85547309	85563041	1
LG04	85564452	85696731	1
LG04	86654096	86655253	1
LG04	86672227	86697901	1
LG04	88778408	88780702	1
LG04	88845479	88911251	1
LG04	89631662	89633124	1
LG04	89670218	89677472	1
LG04	89976713	90171086	1
LG04	90518556	90521415	1
LG04	91002768	91003820	1
LG04	91080871	91114723	1
LG04	92165657	92175979	1
LG04	92238658	92241674	1
LG04	94407448	94408995	1
LG04	94478754	94528610	1
LG04	96386271	96387779	1
LG04	99251810	99252347	1
LG04	99253664	99254237	1
LG04	99403492	99412936	1
LG04	102509982	102514339	1
LG04	102516626	102516983	1
LG04	102520092	102521657	1
LG04	102659443	102665672	1
LG04	102678568	102680027	1
LG04	102682807	102683811	1
LG04	102684823	102687219	1
LG04	102702054	102703879	1
LG04	102778522	102779533	1
LG04	102793756	102795344	1
LG04	102831838	102832902	1
LG04	102840137	102841514	1
LG04	102874545	102875434	1
LG04	102876847	102877639	1
LG04	102947674	102949712	1
LG04	103216822	103218844	1
LG04	103286518	103292570	1
LG04	103300318	103302199	1
LG04	103426069	103427870	1
LG04	103490934	103491794	1
LG04	103494785	103502481	1
LG04	103505768	103507696	1
LG04	103522985	103526537	1
LG04	103667426	103669241	1
LG04	103837971	103845674	1
LG04	103863142	103866632	1
LG04	103871884	103872963	1
LG04	103884483	103886655	1
LG04	104131924	104133756	1
LG04	104354982	104356028	1
LG04	104359774	104360358	1
LG04	104401246	104409540	1
LG04	104419388	104478947	1
LG04	104481849	104483914	1
LG04	104529681	104530743	1
LG04	104536519	104538479	1
LG04	104555057	104556503	1
LG04	104846828	104847526	1
LG04	104856567	104858192	1
LG04	105139799	105141686	1
LG04	105213592	105215505	1
LG04	105216568	105217920	1
LG04	105218252	105219670	1
LG04	105401884	105412298	1
LG04	105415434	105425984	1
LG04	105427048	105429357	1
LG04	105500239	105501405	1
LG04	105509081	105510181	1
LG04	105528764	105569363	1
LG04	105707545	105708447	1
LG04	105710132	105800941	1
LG04	105966636	105976646	1
LG04	106750230	106779977	1
LG04	107093215	107170582	1
LG04	107204191	107205489	1
LG04	107328437	107332110	1
LG04	107662566	107755326	1
LG04	108807518	108809200	1
LG04	108941156	108943166	1
LG04	109107920	109109135	1
LG04	109119625	109121139	1
LG04	109266981	109270198	1
LG04	109271786	109273077	1
LG04	109791264	109792607	1
LG04	109879633	109902776	1
LG04	110443579	110445352	1
LG04	110665825	110690789	1
LG04	110791329	110792964	1
LG04	110823088	110826369	1
LG04	110836387	110837620	1
LG04	110874445	110876119	1
LG04	110899781	110901219	1
LG04	110918209	110919713	1
LG04	111062908	111065239	1
LG04	111099780	111101433	1
LG04	111107671	111109261	1
LG04	111126610	111127851	1
LG05	1025356	1035533	1
LG05	2227106	2228566	1
LG05	3057051	3057908	1
LG05	6451070	6461894	1
LG05	8485519	8620199	1
LG05	8887771	8889865	1
LG05	9631005	9727454	1
LG05	11941482	11943600	1
LG05	12683705	12953444	1
LG05	13184852	13193714	1
LG05	14346350	14347800	1
LG05	14380194	14381801	1
LG05	21889012	21912384	1
LG05	22594719	22905058	1
LG05	26397380	26451944	1
LG05	28528535	28529707	1
LG05	30916297	31041795	1
LG05	34063042	34105036	1
LG05	38458779	38459437	1
LG05	38475183	38585201	1
LG05	38635807	38843812	1
LG05	39919809	39968420	1
LG05	44969497	44987250	1
LG05	45018261	45084484	1
LG05	45925455	45934536	1
LG05	46740882	46751295	1
LG05	47268432	47302291	1
LG05	48088292	48119597	1
LG05	50653047	50656806	1
LG05	52702526	52702897	1
LG05	53817068	53823241	1
LG05	53827374	53884477	1
LG05	54113518	54147935	1
LG05	60753563	60753948	1
LG05	61434801	61555766	1
LG05	62471024	62472593	1
LG05	62504895	62512545	1
LG05	62729527	63053947	1
LG05	65831163	65832093	1
LG05	73602055	73603535	1
LG05	75151986	75206940	1
LG05	77434270	77434702	1
LG05	77740510	77814229	1
LG05	77955153	77956616	1
LG05	78662840	78686930	1
LG05	82237845	82250527	1
LG05	86719847	86768095	1
LG05	91423956	91452823	1
LG05	92297376	92334701	1
LG05	92834944	92845135	1
LG05	92880243	92920648	1
LG05	92943399	92944801	1
LG05	95103248	95139179	1
LG05	99135752	99178369	1
LG05	100697000	100698376	1
LG05	105570057	105584728	1
LG05	108153353	108168362	1
LG06	28118	205275	1
LG06	410513	481688	1
LG06	665576	719795	1
LG06	826566	828234	1
LG06	1026755	1123892	1
LG06	1594902	1596599	1
LG06	2727540	2739077	1
LG06	6848152	6849552	1
LG06	7357256	7523283	1
LG06	7710976	7712277	1
LG06	11710574	11713249	1
LG06	12845293	13121455	1
LG06	15828112	15842865	1
LG06	17849715	17851221	1
LG06	17851251	17875314	1
LG06	19977494	20007438	1
LG06	31075060	31086059	1
LG06	32237745	32238272	1
LG06	32426538	32524921	1
LG06	38827110	38827994	1
LG06	39535511	39541867	1
LG06	39934915	39938465	1
LG06	40062924	40063599	1
LG06	40560138	40562453	1
LG06	40679838	40680869	1
LG06	40799798	40820601	1
LG06	41259273	41260514	1
LG06	41306448	41320667	1
LG06	41589618	41641516	1
LG06	41988158	41994118	1
LG06	43260970	43266891	1
LG06	43654578	43660103	1
LG06	47334863	47351298	1
LG06	47435875	47436627	1
LG06	53986514	54046172	1
LG06	56063121	56064595	1
LG06	59228477	59228743	1
LG06	60792283	60793936	1
LG06	64775646	64776018	1
LG06	67197667	67255409	1
LG06	67506163	67560684	1
LG06	72638617	72646289	1
LG06	74442304	74443783	1
LG06	74457396	74458751	1
LG06	74473495	74474470	1
LG06	74495624	74497096	1
LG06	74528879	74557405	1
LG06	74558809	74560143	1
LG06	74574776	74576110	1
LG06	74584389	74599966	1
LG06	74610449	74611615	1
LG06	74621796	74623709	1
LG06	74648339	74670106	1
LG06	76024571	76025611	1
LG06	76046238	76047117	1
LG06	76060073	76061839	1
LG06	76749032	76749952	1
LG06	77217774	77225789	1
LG06	77837961	77838953	1
LG06	79797887	79798962	1
LG06	80076429	80090596	1
LG06	81440457	81441241	1
LG06	81735878	81774407	1
LG06	83536953	83546707	1
LG06	83615313	83635205	1
LG06	83651725	83685823	1
LG06	85224361	85264953	1
LG06	87258341	87317808	1
LG07	4275301	4276817	1
LG07	7330668	7332165	1
LG07	8229225	8250598	1
LG07	8263462	8668359	1
LG07	9059128	9059841	1
LG07	9083032	9083658	1
LG07	9097476	9098306	1
LG07	9191621	9199704	1
LG07	9205778	9211800	1
LG07	9219187	9254395	1
LG07	9256892	9305230	1
LG07	9310103	9312853	1
LG07	9313217	9339077	1
LG07	9992676	9993821	1
LG07	10326025	10327666	1
LG07	10916130	10927278	1
LG07	11567256	11567773	1
LG07	12046152	12047796	1
LG07	12276827	12278795	1
LG07	12290871	12291845	1
LG07	12323485	12325050	1
LG07	12329988	12339428	1
LG07	12352086	12359442	1
LG07	12653352	12653888	1
LG07	12926367	12927596	1
LG07	12931070	12932273	1
LG07	13005903	13007473	1
LG07	13026168	13027627	1
LG07	13045569	13046853	1
LG07	13051404	13052826	1
LG07	13057296	13058613	1
LG07	13069300	13072662	1
LG07	13084307	13089351	1
LG07	13198883	13200734	1
LG07	13633587	13635065	1
LG07	13755068	13756364	1
LG07	13820584	13821885	1
LG07	13836867	13838312	1
LG07	13848104	13849360	1
LG07	14078597	14081660	1
LG07	14101475	14103392	1
LG07	14159440	14161846	1
LG07	14171246	14172362	1
LG07	14296680	14298108	1
LG07	14316204	14317677	1
LG07	14401463	14409834	1
LG07	14437225	14438142	1
LG07	14441054	14441770	1
LG07	14529662	14547430	1
LG07	14566782	14567957	1
LG07	14578562	14581069	1
LG07	14592149	14593679	1
LG07	14609482	14611048	1
LG07	14616478	14618223	1
LG07	14654086	14655405	1
LG07	14668803	14672372	1
LG07	14826157	14827528	1
LG07	14831612	14831945	1
LG07	14841896	14843290	1
LG07	14850923	14852485	1
LG07	14925647	14927252	1
LG07	14981349	14983122	1
LG07	15044975	15108854	1
LG07	15113428	15114384	1
LG07	16381125	16384824	1
LG07	17497004	17498414	1
LG07	18057226	18058900	1
LG07	18187822	18189286	1
LG07	18347472	18348776	1
LG07	18372789	18374596	1
LG07	18533638	18535239	1
LG07	18537607	18547061	1
LG07	18559123	18560475	1
LG07	18575654	18577336	1
LG07	18583373	18585049	1
LG07	18620308	18621798	1
LG07	18649312	18651066	1
LG07	19095026	19096589	1
LG07	19113698	19115165	1
LG07	19123382	19124245	1
LG07	19161655	19162834	1
LG07	19195832	19197278	1
LG07	19215068	19216838	1
LG07	19227753	19228958	1
LG07	19245559	19246978	1
LG07	19315193	19317623	1
LG07	19508851	19510184	1
LG07	19526764	19527976	1
LG07	19554641	19556021	1
LG07	21621614	21627585	1
LG07	22637864	22647297	1
LG07	22788833	22790105	1
LG07	23296901	23298332	1
LG07	23312234	23313776	1
LG07	24125559	24206250	1
LG07	26654700	26656078	1
LG07	30050184	30072701	1
LG07	30474923	30476398	1
LG07	30487209	30488939	1
LG07	30548757	30550469	1
LG07	30602708	30604249	1
LG07	30715366	30749158	1
LG07	31156748	31300682	1
LG07	31929246	31975017	1
LG07	31983413	31984939	1
LG07	32068396	32071190	1
LG07	32091090	32091596	1
LG07	32190175	32192179	1
LG07	32339949	32343284	1
LG07	32351548	32360022	1
LG07	35342862	35364985	1
LG07	39320329	39321121	1
LG07	39338842	39339855	1
LG07	39581907	39607429	1
LG07	44128346	44152101	1
LG07	48301316	48605466	1
LG07	50423190	50425740	1
LG07	51532206	51533202	1
LG07	51544022	51545531	1
LG07	51641800	51643222	1
LG07	51919326	51921014	1
LG07	52291970	52294743	1
LG07	53305748	53307725	1
LG07	54320045	54323915	1
LG08	2397422	2495581	1
LG08	2670305	2671661	1
LG08	3089086	3090787	1
LG08	4285644	4296965	1
LG08	4421681	4492628	1
LG08	5467131	5467475	1
LG08	6173639	6174646	1
LG08	6438587	6439336	1
LG08	7974495	8190057	1
LG08	8729776	8855706	1
LG08	9001011	9015022	1
LG08	10109567	10111293	1
LG08	12258303	12261499	1
LG08	12699443	12745240	1
LG08	15423864	15460177	1
LG08	17602436	17638167	1
LG08	19130198	19157212	1
LG08	27102610	27115157	1
LG08	30294664	30297458	1
LG08	35211363	35223172	1
LG08	35540022	35542658	1
LG08	35912937	35922453	1
LG08	38452204	38456416	1
LG08	40332595	40362117	1
LG08	41347196	41348973	1
LG08	45216458	45218574	1
LG08	45757123	45758220	1
LG08	49328427	49362446	1
LG08	49932246	49933939	1
LG01	60168505	60357957	1
LG01	60374865	60439936	1
LG01	61624118	61626105	1
LG01	134557863	134654604	1
LG01	134888173	134891287	1
LG01	187032179	187071128	1
LG02	28414506	28426312	1
LG02	30980130	31021093	1
LG02	44084059	44087011	1
LG02	123018378	123019154	1
LG02	137374758	137497444	1
LG02	137645833	137793921	1
LG02	137822508	138016747	1
LG02	138105571	138242629	1
LG02	138405038	138474251	1
LG02	138525352	138552800	1
LG02	138930029	138943479	1
LG02	139468180	139615126	1
LG02	139993970	140036892	1
LG02	140371940	140435603	1
LG01	34968870	34978082	1
LG01	46827232	46835292	1
LG01	47778131	47878372	1
LG01	60973609	61056877	1
LG01	160530950	160556000	1
LG01	221119800	221204116	1
LG02	116694329	116765920	1
LG02	188032139	188085908	1
LG02	192823040	192845901	1
LG02	195362719	195453518	1
LG04	92555980	92598351	1
LG04	111424673	111451699	1
LG05	21151705	21253430	1
LG05	24201355	24389029	1
LG05	24587618	24703658	1
LG05	24869646	24870772	1
LG05	24936308	24948051	1
LG05	25262285	25308719	1
LG05	25535432	25543538	1
LG05	59582609	59638413	1
LG05	59916523	60082212	1
LG08	105631	247837	1
LG08	318927	481281	1
Contig1	193137	242480	1
LG01	23188990	23337435	1
LG01	23389516	23628926	1
LG01	23940177	24146237	1
LG01	156578629	156608301	1
LG01	157495082	157658098	1
LG01	225264094	225328340	1
LG01	229204419	229418698	1
LG01	245079623	245257123	1
LG02	15730849	15806773	1
LG02	68459045	68579261	1
LG03	6076258	6237854	1
LG03	91831460	91854252	1
LG04	14527069	14573489	1
LG04	90208583	90209494	1
LG05	33423820	33457288	1
LG06	9522860	9673312	1
LG06	14245659	14512592	1
LG06	31490286	31549988	1
LG07	47662771	47697236	1
LG07	47794660	47811765	1
LG08	17703341	17770321	1
LG01	50715099	50724444	1
LG01	56299922	56304191	1
LG01	70824523	71025819	1
LG02	148057609	148085861	1
LG03	27608040	27624103	1
LG03	96233999	96258410	1
LG04	69819653	69927982	1
LG04	70192867	70228767	1
LG04	99698853	99708447	1
LG08	33005499	33013451	1
LG02	156388519	156452609	1
LG03	4614914	4664356	1
LG07	41273739	41314886	1
LG08	40825770	41082227	1
LG04	92755941	93040287	1
LG08	45907748	45911082	1
LG02	95716595	96009336	1
LG04	21177366	21214128	1
LG01	48098066	48213136	1
LG03	87609156	87627883	1
LG04	30370274	30432802	1
LG04	49529510	49661329	1
LG04	49921665	50051430	1
LG04	109963815	110154147	1
LG04	89582484	89583708	1
LG01	274352279	274753720	1
LG03	19466123	19467349	1
LG04	42947962	43234258	1
LG05	31701145	31738730	1
