# Supplementary material for: Key homeobox transcription factors regulate the development of the firefly’s adult light organ and bioluminescence
Source: Nat Commun. 2024 Mar 5;15:1736. doi: 10.1038/s41467-024-45559-7 (PMC10914744; doi:10.1038/s41467-024-45559-7)
Supplement: Supplementary file 11 — Source data [file 41467_2024_45559_MOESM11_ESM.zip › 7 Source Data/SourceData_Figure 1E.nwk]

(Dmelanogaster:3.831563,(Otaurus:3.428291,(((Ldecemlineata:1.67624,Aglabripennis:1.67624):0.681506,Tcastaneum:2.357746):0.69504,(Aplanipennis:2.465553,(Iluminosus:1.713853,(((Aterminalis:0.573832,Aleii:0.573832):0.280038,Lyunnana:0.85387):0.312325,(Ppectoralis:0.502831,Ppyralis:0.502831):0.663365):0.547657):0.751701):0.587233):0.375505):0.403271);
