# Supplementary material for: Key homeobox transcription factors regulate the development of the firefly’s adult light organ and bioluminescence
Source: Nat Commun. 2024 Mar 5;15:1736. doi: 10.1038/s41467-024-45559-7 (PMC10914744; doi:10.1038/s41467-024-45559-7)
Supplement: Supplementary file 11 — Source data [file 41467_2024_45559_MOESM11_ESM.zip › 7 Source Data/SourceData_Figure 2B .xlsx]

## Sheet: Sheet1
AlAbd-A
relative expression level	#1	#2	#3	mean	sd	two-sided student’s t-tests
dsAlAbd-A	0.126838	0.174619	0.185928	0.162462	0.0294293	7.03667e-14
dsGfp	0.941295	0.957415	1.11469	1.00447	0.102595
AlAbd-B
relative expression level	#1	#2	#3	mean	sd	two-sided student’s t-tests
dsAlAbd-B	0.000338929	0.0110265	0.0156704	0.00901193	0.00700387	1.51788e-09
dsGfp	1.20305	0.702782	1.18505	1.03029	0.249928
AlUnc-4
relative expression level	#1	#2	#3	mean	sd	two-sided student’s t-tests
dsAlUnc-4	0.237651	0.00707119	0.0116243	0.0854488	0.129069	3.69826e-07
dsGfp	0.859965	0.83697	1.42237	1.03977	0.322026
AlAntp
relative expression level	#1	#2	#3	mean	sd	two-sided student’s t-tests
dsAlAntp	0.241575	0.255061	0.0866163	0.194417	0.0967183	1.87623e-11
dsGfp	1.14132	0.918506	0.954483	1.00477	0.100131
AlRepo
relative expression level	#1	#2	#3	mean	sd	two-sided student’s t-tests
dsAlRepo	0.0329636	0.0651866	0.113585	0.0705784	0.0442501	2.07494e-14
dsGfp	0.94808	1.12546	0.938893	1.00415	0.0932041
AlAp2
relative expression level	#1	#2	#3	mean	sd	two-sided student’s t-tests
dsAlAp2	0.051608	0.0677433	0.0443261	0.0545591	0.011412	4.59095e-05
dsGfp	0.506626	1.81803	1.10272	1.14246	0.556551
