# Supplementary material for: Key homeobox transcription factors regulate the development of the firefly’s adult light organ and bioluminescence
Source: Nat Commun. 2024 Mar 5;15:1736. doi: 10.1038/s41467-024-45559-7 (PMC10914744; doi:10.1038/s41467-024-45559-7)
Supplement: Supplementary file 11 — Source data [file 41467_2024_45559_MOESM11_ESM.zip › 7 Source Data/SourceData_Figure 3A.xlsx]

## Sheet: Sheet1
gene	Abd-B	Unc4
AlPEX19(LSY_LG04_G01558)	-0.665215	0.011676
AlPEX3(LSY_LG07_G00057)	-1.1538	-0.0399083
AlPX11B(LSY_LG01_G00095)	0.250468	0.025568
AlPX11C.1(LSY_LG02_G02600)	-1.752	0.103543
AlPX11C.2(LSY_LG02_G02601)	-11.7304	-8.91745
AlPXMP2(LSY_LG05_G00427)	-4.38278	-1.9753
AlPEX13(LSY_LG01_G01430)	-2.74719	-0.113751
AlPEX14(LSY_LG05_G01389)	-1.73798	-0.040931
AlPEX16(LSY_LG01_G03276)	-3.46713	-0.0139877
AlPM34(LSY_LG01_G02471)	1.26591	-0.0438242
AlPEX5(LSY_LG05_G00735)	-1.60778	-0.0078637
AlPEX7(LSY_LG05_G01763)	0.243176	0.0853909
AlPEX6(LSY_LG07_G01404)	-2.42444	-0.83371
AlPEX12(LSY_LG04_G02630)	-0.965405	0.00134287
AlPEX1(LSY_LG03_G00204)	-2.73488	0.00222635
AlPEX10(LSY_LG02_G02900)	-3.04234	0.0132158
AlPEX2(LSY_LG03_G00615)	-0.66019	-0.0058786
AlLUC1(LSY_LG01_G00883)	-11.9951	-10.5514
