# Supplementary material for: Key homeobox transcription factors regulate the development of the firefly’s adult light organ and bioluminescence
Source: Nat Commun. 2024 Mar 5;15:1736. doi: 10.1038/s41467-024-45559-7 (PMC10914744; doi:10.1038/s41467-024-45559-7)
Supplement: Supplementary file 11 — Source data [file 41467_2024_45559_MOESM11_ESM.zip › 7 Source Data/SourceData_Figure 3B.xlsx]

## Sheet: Sheet1
AlLuc1
relative expression level	#1	#2	#3	mean	sd	Tukey’s multiple range tests
dsAlAbd-B	0.315709	0.00977514	0.00178483	0.10909	0.146138	0.0161773
dsAlUnc-4	0.000684181	0.000676323	0.00276853	0.00137634	0.000984427	0.00776016
dsGFP	1.25794	1.27474	0.628703	1.05379	0.300662
AlPx11c.1
relative expression level	#1	#2	#3	mean	sd	Tukey’s multiple range tests
dsAlAbd-B	0.343092	0.309927	1.25992	0.637647	0.440223	0.314631	ns
dsAlUnc-4	1.09429	0.76313	0.510506	0.78931	0.239048	0.2968	ns
dsGFP	0.97473	0.936007	1.08627	0.999001	0.0636988
AlPx11c.2
relative expression level	#1	#2	#3	mean	sd	Tukey’s multiple range tests
dsAlAbd-B	0.0441351	0.00094112	0.00666121	0.0172458	0.0191565	0.00331195
dsAlUnc-4	0.00211039	0.00591965	0.0045888	0.00420628	0.00157847	0.00311714
dsGFP	0.722577	1.26838	1.08162	1.02419	0.226492
AlPex5
relative expression level	#1	#2	#3	mean	sd	Tukey’s multiple range tests
dsAlAbd-B	0.218646	0.0879808	0.0265833	0.11107	0.0800908	0.00503733
dsAlUnc-4	0.11529	0.0785633	0.103426	0.0990929	0.0153032	0.00384261
dsGFP	1.25355	1.08922	0.733242	1.02534	0.217165
AlPxmp2
relative expression level	#1	#2	#3	mean	sd	Tukey’s multiple range tests
dsAlAbd-B	0.715323	0.40239	0.356836	0.491516	0.159344	0.0103115
dsAlUnc-4	0.168016	0.25	0.279322	0.232446	0.0471054	0.000712066
dsGFP	0.591241	0.928207	1.82779	1.11575	0.521946
AlPex13
relative expression level	#1	#2	#3	mean	sd	Tukey’s multiple range tests
dsAlAbd-B	0.367717	0.164938	0.21071	0.247789	0.0868364	0.000367426
dsAlUnc-4	1.18099	0.870551	0.986233	1.01259	0.128101	0.931237	ns
dsGFP	0.968934	1.06074	0.981923	1.00387	0.0405642
AlPex14
relative expression level	#1	#2	#3	mean	sd	Tukey’s multiple range tests
dsAlAbd-B	0.366021	0.361817	0.2477	0.32518	0.0548131	0.00124062
dsAlUnc-4	1.66248	1.27456	2.57874	1.83859	0.546799	0.101568	ns
dsGFP	0.856963	1.08361	1.07387	1.00481	0.104621
AlPex16
relative expression level	#1	#2	#3	mean	sd	Tukey’s multiple range tests
dsAlAbd-B	0.0641088	0.0397381	0.0712977	0.0583816	0.0135056	0.000149636
dsAlUnc-4	1.10191	1.43396	1.6245	1.38679	0.215942	0.0831192	ns
dsGFP	1.06683	0.870551	1.07425	1.00388	0.0943257
AlPex1
relative expression level	#1	#2	#3	mean	sd	Tukey’s multiple range tests
dsAlAbd-B	0.573024	0.0331848	0.183858	0.263356	0.227444	0.00096056
dsAlUnc-4	0.48971	0.664343	0.835088	0.663047	0.141003	0.245903	ns
dsGFP	1.30842	1.56041	0.493648	1.12082	0.455255
AlAbd-B
relative expression level	#1	#2	#3	mean	sd	Tukey’s multiple range tests
dsAlUnc-4	15.102	0.61132	0.844791	0.728055	0.116736	0.402042	ns
dsGFP	1.20118	0.702581	1.1842	1.02932	0.231144
AlUnc-4
relative expression level	#1	#2	#3	mean	sd	Tukey’s multiple range tests
dsAlAbd-B	0.141938	0.0296327	0.0417137	0.0710948	0.0503359	0.007512
dsGFP	0.854607	0.82932	1.40769	1.03054	0.266888
