# Supplementary material for: Key homeobox transcription factors regulate the development of the firefly’s adult light organ and bioluminescence
Source: Nat Commun. 2024 Mar 5;15:1736. doi: 10.1038/s41467-024-45559-7 (PMC10914744; doi:10.1038/s41467-024-45559-7)
Supplement: Supplementary file 11 — Source data [file 41467_2024_45559_MOESM11_ESM.zip › 7 Source Data/SourceData_Figure 4A.xlsx]

## Sheet: Genomic loci
LOC	chr	Start	End	chain	name
LSY_LG01_G00879	LG01	49451332	49488916	-	AlPACS1
LSY_LG01_G00880	LG01	49490986	49517186	+	AlPACS2
LSY_LG01_G00881	LG01	49527501	49537211	+	AlPACS3
LSY_LG01_G00882	LG01	49558509	49600752	+	AlPACS4
LSY_LG01_G00883	LG01	49613228	49615203	+	AlLUC1
LSY_LG01_G00884	LG01	49623917	49636503	-	AlPACS5
LSY_LG01_G00885	LG01	49656154	49660029	-	AlPACS6
LSY_LG01_G00887	LG01	49730209	49739400	+	AlPACS7
LSY_LG01_G00889	LG01	49762422	49772855	+	AlPACS8
LSY_LG01_G00890	LG01	49773282	49826851	-	AlPACS9
LSY_LG01_G00907	LG01	51016932	51070962		AlPACS10
LSY_LG01_G00910	LG01	51107366	51125346		AlPACS11
LSY_LG01_G01385	LG01	75971027	76013400		AlACS
LSY_LG06_G01212	LG06	66080558	66129534		AlLUC2

## Sheet: gene structure
AlLuc1 gene structure
gene	49613228	49615203	.	+	.	ID=LSY_LG01_G00883							0	1975		2000	3975
mRNA	49613228	49615203	.	+	.	ID=LSY_LG01_G00883.t1;Parent=LSY_LG01_G00883							0	1975		2000	3975
CDS	49613228	49613359	.	+	0	ID=LSY_LG01_G00883.t1.cds1;Parent=LSY_LG01_G00883.t1							0	131		2000	2131
exon	49613228	49613359	.	+	.	ID=LSY_LG01_G00883.t1.exon1;Parent=LSY_LG01_G00883.t1							0	131		2000	2131
CDS	49613440	49613647	.	+	0	ID=LSY_LG01_G00883.t1.cds2;Parent=LSY_LG01_G00883.t1							212	419		2212	2419
exon	49613440	49613647	.	+	.	ID=LSY_LG01_G00883.t1.exon2;Parent=LSY_LG01_G00883.t1							212	419		2212	2419
CDS	49613699	49614032	.	+	2	ID=LSY_LG01_G00883.t1.cds3;Parent=LSY_LG01_G00883.t1							471	804		2471	2804
exon	49613699	49614032	.	+	.	ID=LSY_LG01_G00883.t1.exon3;Parent=LSY_LG01_G00883.t1							471	804		2471	2804
CDS	49614083	49614403	.	+	1	ID=LSY_LG01_G00883.t1.cds4;Parent=LSY_LG01_G00883.t1							855	1175		2855	3175
exon	49614083	49614403	.	+	.	ID=LSY_LG01_G00883.t1.exon4;Parent=LSY_LG01_G00883.t1							855	1175		2855	3175
CDS	49614454	49614808	.	+	1	ID=LSY_LG01_G00883.t1.cds5;Parent=LSY_LG01_G00883.t1							1226	1580		3226	3580
exon	49614454	49614808	.	+	.	ID=LSY_LG01_G00883.t1.exon5;Parent=LSY_LG01_G00883.t1							1226	1580		3226	3580
CDS	49614855	49615020	.	+	0	ID=LSY_LG01_G00883.t1.cds6;Parent=LSY_LG01_G00883.t1							1627	1792		3627	3792
exon	49614855	49615020	.	+	.	ID=LSY_LG01_G00883.t1.exon6;Parent=LSY_LG01_G00883.t1							1627	1792		3627	3792
CDS	49615073	49615203	.	+	2	ID=LSY_LG01_G00883.t1.cds7;Parent=LSY_LG01_G00883.t1							1845	1975		3845	3975
exon	49615073	49615203	.	+	.	ID=LSY_LG01_G00883.t1.exon7;Parent=LSY_LG01_G00883.t1							1845	1975		3845	3975

## Sheet: binding motif
Matrix ID	Name	Score	Relative score	Sequence ID	Start	End	Strand	Predicted sequence
MA0165.1	MA0165.1.Abd-B	8.32739	0.925892	proAlLuc1	16	22	-	TTAATTA
MA0165.1	MA0165.1.Abd-B	6.5567	0.862084	proAlLuc1	32	38	-	TTAATTT
MA0165.1	MA0165.1.Abd-B	7.60024	0.899689	proAlLuc1	84	90	-	TTTACTA
MA0165.1	MA0165.1.Abd-B	6.32114	0.853596	proAlLuc1	210	216	-	TTTAAGA
MA0165.1	MA0165.1.Abd-B	6.39752	0.856348	proAlLuc1	286	292	+	TTTACTG
MA0165.1	MA0165.1.Abd-B	8.32739	0.925892	proAlLuc1	293	299	-	TTAATTA
MA0165.1	MA0165.1.Abd-B	8.61324	0.936192	proAlLuc1	338	344	-	TTTATGT
MA0165.1	MA0165.1.Abd-B	8.32739	0.925892	proAlLuc1	357	363	+	TTAATTA
MA0165.1	MA0165.1.Abd-B	7.06247	0.88031	proAlLuc1	366	372	-	TTTATAT
MA0165.1	MA0165.1.Abd-B	8.0369	0.915424	proAlLuc1	379	385	-	TTTATTT
MA0165.1	MA0165.1.Abd-B	8.83316	0.944117	proAlLuc1	393	399	+	TTTATAA
MA0165.1	MA0165.1.Abd-B	7.13303	0.882852	proAlLuc1	421	427	-	TTAATGT
MA0165.1	MA0165.1.Abd-B	9.80759	0.979231	proAlLuc1	434	440	-	TTTATTA
MA0165.1	MA0165.1.Abd-B	6.5567	0.862084	proAlLuc1	440	446	-	TTAATTT
MA0165.1	MA0165.1.Abd-B	7.701	0.903319	proAlLuc1	443	449	+	TTAATGG
MA0165.1	MA0165.1.Abd-B	8.90372	0.94666	proAlLuc1	451	457	-	TTAATGA
MA0165.1	MA0165.1.Abd-B	7.06247	0.88031	proAlLuc1	461	467	-	TTTATAT
MA0165.1	MA0165.1.Abd-B	8.61324	0.936192	proAlLuc1	503	509	-	TTTATGT
MA0165.1	MA0165.1.Abd-B	6.7578	0.869331	proAlLuc1	512	518	-	TTTATGC
MA0165.1	MA0165.1.Abd-B	6.5567	0.862084	proAlLuc1	517	523	-	TTAATTT
MA0165.1	MA0165.1.Abd-B	7.12467	0.882551	proAlLuc1	520	526	+	TTAATTG
MA0165.1	MA0165.1.Abd-B	8.90372	0.94666	proAlLuc1	570	576	+	TTAATGA
MA0165.1	MA0165.1.Abd-B	8.17658	0.920457	proAlLuc1	612	618	-	TTTACGA
MA0165.1	MA0165.1.Abd-B	8.83316	0.944117	proAlLuc1	636	642	-	TTTATAA
MA0165.1	MA0165.1.Abd-B	7.63044	0.900777	proAlLuc1	657	663	+	TTTATAG
MA0165.1	MA0165.1.Abd-B	6.62581	0.864574	proAlLuc1	683	689	-	TTTACAA
MA0165.1	MA0165.1.Abd-B	6.50671	0.860283	proAlLuc1	690	696	+	ATTATTA
MA0165.1	MA0165.1.Abd-B	7.60024	0.899689	proAlLuc1	700	706	+	TTTACTA
MA0165.1	MA0165.1.Abd-B	7.63044	0.900777	proAlLuc1	704	710	-	TTTATAG
MA0165.1	MA0165.1.Abd-B	8.90372	0.94666	proAlLuc1	712	718	+	TTAATGA
MA0250.1	MA0250.1.unc-4	8.02889	0.882755	proAlLuc1	15	21	+	GTAATTA
MA0250.1	MA0250.1.unc-4	10.1978	0.960935	proAlLuc1	16	22	-	TTAATTA
MA0250.1	MA0250.1.unc-4	7.55691	0.865743	proAlLuc1	32	38	-	TTAATTT
MA0250.1	MA0250.1.unc-4	9.11265	0.92182	proAlLuc1	119	125	-	GTAATTG
MA0250.1	MA0250.1.unc-4	7.25944	0.855021	proAlLuc1	156	162	+	CTAATTC
MA0250.1	MA0250.1.unc-4	8.56071	0.901925	proAlLuc1	276	282	+	ATAATTG
MA0250.1	MA0250.1.unc-4	8.02889	0.882755	proAlLuc1	292	298	+	GTAATTA
MA0250.1	MA0250.1.unc-4	10.1978	0.960935	proAlLuc1	293	299	-	TTAATTA
MA0250.1	MA0250.1.unc-4	10.1978	0.960935	proAlLuc1	357	363	+	TTAATTA
MA0250.1	MA0250.1.unc-4	7.47694	0.86286	proAlLuc1	358	364	-	ATAATTA
MA0250.1	MA0250.1.unc-4	7.55691	0.865743	proAlLuc1	440	446	-	TTAATTT
MA0250.1	MA0250.1.unc-4	7.55691	0.865743	proAlLuc1	517	523	-	TTAATTT
MA0250.1	MA0250.1.unc-4	11.2816	1	proAlLuc1	520	526	+	TTAATTG
