# Supplementary material for: Key homeobox transcription factors regulate the development of the firefly’s adult light organ and bioluminescence
Source: Nat Commun. 2024 Mar 5;15:1736. doi: 10.1038/s41467-024-45559-7 (PMC10914744; doi:10.1038/s41467-024-45559-7)
Supplement: Supplementary file 11 — Source data [file 41467_2024_45559_MOESM11_ESM.zip › 7 Source Data/SourceData_Figure 4B.xlsx]

LUC23	MEDAKNIKKGPAPFYPLEDGTAGEQLHKAMKRYALVPGTIAFTDAHIEVNITYAEYFEMSVRLAEAMKRYGLNTNHRIVVCSENSLQFFMPVLGALFIGVAVAPANDIYNERELLNSMNISQPTVVFVSKKGLQKILNVQKKLPIIQKIIIMDSKTDYQGFQSMYTFVTSHLPPGFNEYDFVPESFDRDKTIALIMNSSGSTGLPKGVALPHRTACVRFSHARDPIFGNQIIPDTAILSVVPFHHGFGMFTTLGYLICGFRVVLMYRFXEELFLRSLQDYKIQSALLVPTLFSFFAKSTLIDKYDLSNLHEIASGGAPLSKEVGEAVAKRFHLPGIRQGYGLTETTSAILITPEGDDKPGAVGKVVPFFEAKVVDLDTGKTLGVNQRGELCVRGPMIMS…
AlLUC1	MENMDNDENIVVGPQPFYPIEEGSAGTQLRKYMERYAKLGAIAFTNALTGVDYTYAEYLEKSCCLGEALKNYGLVVDGRIALCSENCEEFFIPVLAGLFIGVGVAPTNEIYTLRELVHSLGISKPTVVFSSKKGLDKVITVQKTVSAIKTIVILDSKVDYRGYQSMDNFIKRNTPPGFKGSSFKTVEVNRKEQVALIMNSSGSTGLPKGVQLTHENAVTRFSHARDPIYGNQVSPGTAILTVVPFHHGFGMFTTLGYLICGFRIVMLTKFDEETFLKTLQDYKCSSVILVPTLFAILNRSELLDKYDLSNLVEIASGGAPLSKEIGEAVARRFNLPGVRQGYGLTETTSAIIITPEGDDKPGASGKVVPLFKAKVIDLDTKKTLGPNRRGEVCVKGPML…
AlLUC2	MNENILYGPPPVHPLDDGTGGEQLYKCISRYAQIPGCIALTNAHTKENILYKDLLDLTCRLAESLKKYGISTDSTIAVCSENSLEYFIPVIAALYIGAATAAVNNKYNERELINCLNLSKPTLIFCSTETWPKVRQVKEKLNFIKKVIILDNKDNTDSAQSLEDFIFDYCDKDFYVRLFKPNTFNRDEHVALILNSSGSSGLPKGVMLTHKNLAVRFSHCKDPVFGNQISPGTAILTVIPFHHGFGMFTTLGYFTCGFQIVLMHTFEEHLFLQSLQDYKVQSTLLVPTLMTFFAKSPLVDKFYLPHLQEIASGGAPLSREIGQAVAQRFKLKSIRQGYGLTETTSAILLTPEGETVPGSTGKVVPFFAAKVVDNSTGRILGPNQVGELCFKGDMNMKGY…
BAM76586.1 luciferase [Aquatica lateralis]	MNKNILYGPPPVHPLDDGTGGEQLYKCILKYAQIPGCIALTSAHTKENMLYKDLLQSTCRLAESLKKYGITTNSTIAVCSENNLQYFIPVIAALYIGAATAAVNDKYNERELINCLNLSKPTFLFCSKETWPKIRQAKKKLDFIKKIIILDNKNDSDSPQSLENFIFQNCDKDFNVSQFKPNIFNRDEHVALILNSSGSSGLPKGVMLTHKNLAVRFCHCKDPIFGNQISPGTAILTVIPFHHGFGMFTTLGYFTCGFRIVLMHTFEEHLFLQSLQDYKVKSTLLVPTLMTFFAKSPLVDKFHLPYLHEIASGGAPLSKEIGEAVALRFKLKSIRQGYGLTETTSAILLTPEGEIVPGSTGKVVPFFAAKVVDNDTGRILGPNKVGELCFKGDMNMKGY…
BAJ83485.1 luciferase [Luciola cruciata]	MNKNILYGPPPFYPLEDGTGGEQLYKCIANYSQIPGCIALTSAHTKENILYKDLLQLTCRLAESLKKYGITTNSTMAVCSENNLQYFIPVIAALYIGAATAAVNNKYNERELINCLNLSKPSIIFCSKETLSKVCQVKDKLNYIKKIIILDSKDDRASTQCLENFIFQNCDKDFNVSQFKPNVFNRDEQVALILNSSGSTGLPKGVMLTHKNLAVRFSHCKDPVFGNQISPGTAILTVIPFHHGFGMFTTLGYFTCGFQIVVMHTFEKQLFLQSLQDYKVESTLLVPTLMTFFAKSSLVDKYHLPNLQEIASGGAPLSKEIGEAVARRFKLKSIRQGYGLTETTSAILLTPEGEIVPGSTGKVVPFFAAKVIDTTTGKILGPNEVGELCFKGDMIMKGY…
KAF5299438.1 hypothetical protein FQA39_LY11584 [Lamprigera yunnana]	MSDKYILQGPAPFYPLDNGTGGEHLYKCISKYAEIPGCIALTNAHTKQNLLYSEVLDLTCRLAESLKSYGIKQDSKIAVCSENSLQFFLPIIASCYVGSIIAAINNKYNRRELIECLILSKPRIIFCSKETLQKLIEIKNKVKFIEKLIILDSEDDTEDAQCLNNFIYFNCNKEFDPKNFKPDSFDRNTQVALILNSSGSTGLPKGVMLTHKNLIVRFSHCKDPVFGNQISPGTAILTVIPFHHGFGMFTTLGYFTCGFRIVLMHTFEESLFLQSLQDYKVESTLLVPTLMTFFAKSLLVDKYNLPDLKEIASGGAPLSKEIGEAVAKRFKLKTVRQGYGLTETTSAILITPENDVVPGSTGKVVPFFSAKVVDHNTGKLLGPNKVGELCFKGDMIMKG…
BAL40875.1 firefly luciferase [Drilaster axillaris]	MNMEDKNVVHGPASFYPVDDGTAGQQLHKTILRYAQLPGTIAFTDAHTEQNLTYAEYFDLTCRLAESMKRYGLGLKHAIAVCSENSLHFFAPVIAALYLGVAVAPTNDIYNERELYNSLNISQPTIVFCSKRALLKIMEVQKKLPVIQKIIVLDHKEDFQGLHSMHSFIKHYLPSHFNEHDFKPEKFDRNDQVALIMNSSGSTGLPKGVMLTHKNVVVRFSHCKDPVFGNQIIPDTAILTVIPFHHGFGMFTTLGYLTCGFRIVVMHKFEEELFLRSLQDYKIQSALLVPTLFSFFAKSTLVDKYDLSNLKEIASGGAPLAKEVGEAVAKRFKLPGVRQGYGLTETTSAVIITPEGEDKAGSTGKVVPFFSAKIIDLDTRQSLGPHQKGELCLKGDMIM…
BAW98153.1 Luc2-type luciferase, partial [Pyrocoelia atripennis]	MEHENILFGPKPFYPIADGTAGEQMYDALKEYAKIAGCIALTDGHTKENVLYEDIFKVTCRLANSLTNYGLDTNSTIAICSENNLQFFLPVIAALYIGVTVTSVNDKYSERELLHNFDITKPSVIFCSVQTFKRILTVKTKLKYIKTIVIINHNNGFQGYHGLNNFISNYCDSDFDIKKFRPNSFDRSNQIAFVMYSSGTTGLAKGVMISHKNLILRFSICKDPTFGNQINPTTPILTVIPFQHSFGMFTTLGYLTCGFRIIIMHTFEERLFLQLLQDYKVESTLLVPTLMSLFAKSSLIENYDFSHLKEIASGGAPLSKEISEIVRKRFTLDFVRQGYGLTETTSAILITPDTDVRAGSTGKVVPLHAAKVVDISNGRILGPNQPGELYFKGDMIMKG…
XP_031353522.1 luciferin 4-monooxygenase-like [Photinus pyralis]	MENKNILYGPKPFYPVSDGTAGEEIFRALKKYARIPGCIAMTNAHTKENLLYEDVLTLTTRLAVAYKNYGLDINSTIAVCSENSLQFFLPVIAALYLGVTVASINDKYTERELLHNFEITKPSVVFCSKRAVKNIQTVKHRLTYINTVVILDDITDWQDFPCLNNFILKFCDPNLNIGDFKPNSFDRDNQVALVMYSSGTTGVSKGVMITHKNIIARFSHCKDPTFGNQINPTTVILTVVPFQHSFGMFTSLGYMTCGFRIVVLTTFDEKLFLQSLQDYKVASTLLVPTLMSLFAKSAIVENYDLSHLEEIASGGAPLSKQISDAVRKRFKLNQIRQGYGLTETTSAVLITPDTGVIPGSTGKIVPFHAVKVVDTATGENLGPNRTGELYFKGDMIMKG…
BAL46510.1 firefly luciferase [Aquatica lateralis]	MENMENDENIVYGPEPFYPIEEGSAGAQLRKYMDRYAKLGAIAFTNALTGVDYTYAEYLEKSCCLGEALKNYGLVVDGRIALCSENCEEFFIPVLAGLFIGVGVAPTNEIYTLRELVHSLGISKPTIVFSSKKGLDKVITVQKTVTAIKTIVILDSKVDYRGYQSMDNFIKKNTPPGFKGSSFKTVEVNRKEQVALIMNSSGSTGLPKGVQLTHENAVTRFSHARDPIYGNQVSPGTAILTVVPFHHGFGMFTTLGYLTCGFRIVMLTKFDEETFLKTLQDYKCSSVILVPTLFAILNRSELLDKYDLSNLVEIASGGAPLSKEIGEAVARRFNLPGVRQGYGLTETTSAIIITPEGDDKPGASGKVVPLFKAKVIDLDTKKTLGPNRRGEVCVKGPML…
BAJ41367.1 firefly luciferase [Luciola cruciata]	MENMENDENIVVGPKPFYPIEEGSAGTQLRKYMERYAKLGAIAFTNAITGVDYSYAEYLEKSCCLGKALQNYGLVVDGRIALCSENCEEFFIPVIAGLFIGVGVAPTNEIYTLRELVHSLGISKPTIVFSSKKGLDKVITVQKTVTTIKTIVILDSKVDYRGYQCLDTFIKRNTPPGFQASSFKTVEVDRKEQVALIMNSSGSTGLPKGVQLTHENTVTRFSHARDPIYGNQVSPGTAVLTVVPFHHGFGMFTTLGYLICGFRVVMLTKFDEETFLKTLQDYKCTSVILVPTLFAILNKSELLNKYDLSNLVEIASGGAPLSKEVGEAVARRFNLPGVRQGYGLTETTSAIIITPEGDDKPGASGKVVPLFKAKVIDLDTKKSLGPNRRGEVCVKGPML…
BBN23617.1 luciferase [Pristolycus sagulatus]	MDNDKNIVYGPEPFYPVDKGSAGAQIHKYLHQYSKLGAIAFTNALTGVDITYAEYFDITCRLGEAMKRYGIKVDGRIALCSENCEEFFYPVIAGLYIGAGVAPTNEIYTLRELVHSLGISKPTIVFSSKKGLDKVLHVQKTVTCIKTIVILDSKVDYKGYDCVESFIKRYNPPGFQAASFKTVEVDRKEQIALIMNSSGSTGLPKGVQLTHECAVTRFSHAKDPIYGNQVSPGTAVLTVVPFHHGFGMFTTLGYLACGFRVVMLTRFDEEIFLKTIQDYKCTSVILVPTLFGILSKSKLLDKYDLSNLVEIASGGAPLAKEVSEAVARRFNLPGVRQGYGLTETTSAIIITPEGDDKPGASGKVVPLFKAKVVDLDTKKTLGPNQRGEVCVKGPMLMKG…
ABZ88151.1 luciferase [Abscondita terminalis]	MENMEKEENIVVGPEPFYPIEEGSAGHQLLKYVKQYSKLGAIAFTNALTKVDISYAEYLDVSCRLAQAMINYGIKVDGRIALCSENCEEFFFPVLAGLYIGAGVAPTNEIYTLRELVHSLGISKPTIVFSSKKGLEKVITVQKTVTCIKTIVILDSKVDYQGYDCLETFIKKYLPAGFHIDNFKVREVNRKEQVALIMNSSGSTGLPKGVQITHEGTVTRFSHARDPIYGNQVSPGTAILTVVPFHHGFGMFTNLGYLICGFRIVMLTKFDEELFLKTLADYKCNSAILVPTLFAILSKSTLIDKFDLSNLVEIASGGAPLAKEVGEAVARRFNLPGVRQGYGLTETTSAIIITPEGDDKPGASGKIVPLFKGKVVDLDTKKTLGPNRRGEICVKGPML…
BBN23619.1 luciferase [Curtos okinawanus]	MVMEGNIVAGPQPYYPIEKGSAGMQLHRFMGEYAKLGAIAVSNALTGVDISYAEYFDLSCRLGEALKRFGIKVDGRIALCSENCEEFFIPVLAGLFIGAGVAPTNEIYTLRELVHSLGISKPTIIFSSKKGLDKVLEVQKTVTVIKTIVILDSKADYRGYQCLQTFIKKNTPLGFKATSFQCVDVDREKQVALIMNSSGSTGLPKGVQLTHENTVTRFSHCRDPIFGNQVSPGTAILTVVPFHHGFGMFTTLGYFVCGYRVVMLNRFEEEIFLKTIQDYKCTSVILVPTLFAILAKSELLDKYDLSNLTEIASGGAPLAKEVGEVVARRFNLPGVRQGYGLTETTSAFIITPEGEDKPGASGKVVPLMRCKVVDLDTKKTLGVNQRGEICVRGPLLMKG…
AAZ74651.1 luciferase [Lampyroidea maculata]	MEMEKEENVVYGPQPFYPIEKGSAGIQLHKYMHQYAQLGAIAFSNALTGVDISYQEYFDISCRLAEAMENYGMKPEGRIALCSENCEEFFIPVLAGLYIGVGVAPTNEIYTLRELNHTLGIAEPTIVFSSKKGLPKVLEVQKTVTCIKTIVILNSKVNFGGYDCVETFIKKNVELGFQPTSFKPIDVKNRKEHVALIMNSSGSTGLPKGVQITHEATVTRFSHAKDPIYGNQVSPGTAILTVVPFHHGFGMFTTLGYFACGYRIVMLTKFDEEIFLKTMQDYKCTSVILVPTLFGILNKSELIDKFDLSNLTEIASGGAPLAKEVGEAVARRFNLPGVRQGYGLTETTSAFIITPEGDDKPGASGKVVPLFKVKVIDLDTKKTLGANRRGEICVKGPSL…
AAM00429.1 luciferase [Hotaria unmunsana]	MEMEKEENVVYGPLPFYPIEEGSAGIQLHKYMQQYAKLGAIAFSNALTGVDISYQEYFDITCRLAEAMKNYGMKQEGTIALCSENCEEFFMPVLAGLYIGVAVAPTNEIYTLRELNHSLGIAQPTIVFSSRKGLPKVLEVQKTVTCIKTIVILDSKVNFGGYDCMETFIKKHVELGFRPTSFVPIDVKNRKQHVALLMNSSGSTGLPKGVLITHEGTVTRFSHAKDPIYGNQVSPGTAILTVVPFHHGFGMFTTLGYFACGYRVVMLTKFDEELFLRTMQDYKCTSVILVPTLFAILNKSELIDKFDLSNLTEIASGGAPLAKEVGEAVARRFNLPGVRQGYGLTETTSAFIITPEGDDKPGASGKVVPLFKVKVIDLDTKKTLGVNRRGEICVKGPSL…
QCB16336.1 luciferyl adenylate [Lamprigera yunnana]	MEMEDKNIIVGPKPFYPITEGTAGQELYKALYKYSQLTGAIAFTNAHTEVNMTYSEYFDMTCRLAECMKQYGLKVNDKISVCSENSMEFFIPVVAGLYLGVAVAPANDIYAERELINSLSISQPTIVFCSRKAVNKILNVQKKVDSIKKIIVLEGKSDFMGHQSMHNFINHYLPQGFNEMDFKCSTFDRTETVALIMNSSGSTGLPKGVQLTHLNTVVRFSHAKDPIFGNQIVPDTSILTVIPFHHGFGMFTTLGYLTCGFRIVMMVKFEEELFLRSLQDYRCQSALLVPTLFSFFAKSKLVDKYDLSNLHEIASGGAPLAKEVGEAVAKRFKLPAIRQGYGLTETTSAVVITPEGDDKPGACGKVVPLFQAKIVDLDTRKSLGVNRRGELCVKGPMIM…
XP_031329057.1 luciferin 4-monooxygenase [Photinus pyralis]	MEDAKNIKKGPAPFYPLEDGTAGEQLHKAMKRYALVPGTIAFTDAHIEVNITYAEYFEMSVRLAEAMKRYGLNTNHRIVVCSENSLQFFMPVLGALFIGVAVAPANDIYNERELLNSMNISQPTVVFVSKKGLQKILNVQKKLPIIQKIIIMDSKTDYQGFQSMYTFVTSHLPPGFNEYDFVPESFDRDKTIALIMNSSGSTGLPKGVALPHRTACVRFSHARDPIFGNQIIPDTAILSVVPFHHGFGMFTTLGYLICGFRVVLMYRFEEELFLRSLQDYKIQSALLVPTLFSFFAKSTLIDKYDLSNLHEIASGGAPLSKEVGEAVAKRFHLPGIRQGYGLTETTSAILITPEGDDKPGAVGKVVPFFEAKVVDLDTGKTLGVNQRGELCVRGPMIMS…
