# Supplementary material for: Key homeobox transcription factors regulate the development of the firefly’s adult light organ and bioluminescence
Source: Nat Commun. 2024 Mar 5;15:1736. doi: 10.1038/s41467-024-45559-7 (PMC10914744; doi:10.1038/s41467-024-45559-7)
Supplement: Supplementary file 11 — Source data [file 41467_2024_45559_MOESM11_ESM.zip › 7 Source Data/SourceData_Figure 4G.xlsx]

## Sheet: Sheet1
factorA	factorB	F/R	average	SD		ANOVA2Way analysis										ANOVA1Way analysis
EV1	WT	2.47419
EV1	WT	2.34919				Descriptive Statistics										Descriptive Statistics
EV1	WT	2.00419	2.27586	0.198762		factorA											Sample Size	Mean	Standard Deviation	SE of Mean
EV1	M1	2.0168					N	Mean	SD	SEM	Variance	Missing	NonMissing			WT-EV1	3	2.27586	0.24343	0.14055
EV1	M1	2.01113				EV1	9	1.85546	0.45434	0.15145	0.20642	0	9			WT-A	3	6.66836	0.40238	0.23232
EV1	M1	1.95788	1.99527	0.0265398		A	9	5.21783	1.13289	0.37763	1.28344	0	9			WT-U	3	3.12263	0.22465	0.1297
EV1	M2	1.3042				U	9	2.53801	0.51942	0.17314	0.2698	0	9			WT-AU	3	8.02616	0.29615	0.17098
EV1	M2	1.27922				AU	9	6.36088	1.31553	0.43851	1.73062	0	9			M2-EV1	3	1.29525	0.01391	0.00803
EV1	M2	1.30232	1.29525	0.0113562		EV2-AU	3	1.00004	0.06701	0.03869	0.00449	0	3			M2-A	3	4.28643	0.2224	0.1284
A	WT	6.22501														M2-U	3	1.99074	0.12663	0.07311
A	WT	6.76964				factorB										M2-AU	3	5.28718	0.12142	0.0701
A	WT	7.01043	6.66836	0.328545			N	Mean	SD	SEM	Variance	Missing	NonMissing			M1-EV1	3	1.99527	0.0325	0.01877
A	M1	4.73794				WT	12	5.02325	2.51128	0.72494	6.30653	0	12			M1-A	3	4.69871	0.24667	0.14241
A	M1	4.92342				M1	12	3.74098	1.64828	0.47582	2.71683	0	12			M1-U	3	2.50065	0.22056	0.12734
A	M1	4.43478	4.69871	0.201403		M2	12	3.2149	1.70665	0.49267	2.91267	0	12			M1-AU	3	5.7693	0.63727	0.36793
A	M2	4.54133				EV2-AU	3	1.00004	0.06701	0.03869	0.00449	0	3			EV2-AU	3	1.00004	0.06701	0.03869
A	M2	4.18598
A	M2	4.13197	4.28643	0.181586		Overall
U	WT	3.28067					N	Mean	SD	SEM	Variance	Missing	NonMissing			Overall ANOVA
U	WT	3.22176					39	3.76281	2.15746	0.34547	4.65465	0	39				DF	Sum of Squares	Mean Square	F Value	Prob>F
U	WT	2.86547	3.12263	0.183424												Model	12	174.955	14.5796	197.241	0
U	M1	2.74866				Interaction										Error	26	1.92186	0.07392
U	M1	2.42681						N	Mean	SD	SEM	Variance	Missing	NonMissing		Total	38	176.877
U	M1	2.32648	2.50065	0.18009		EV1	WT	3	2.27586	0.24343	0.14055	0.05926	0	3
U	M2	1.8625				EV1	M1	3	1.99527	0.0325	0.01877	0.00106	0	3
U	M2	2.11569				EV1	M2	3	1.29525	0.01391	0.00803	0.000193445	0	3		Means Comparisons-Fisher Test
U	M2	1.99402	1.99074	0.103391		EV1	EV2-AU	3	6.66836	0.40238	0.23232	0.16191	0	3			MeanDiff	SEM	t Value	Prob	Alpha	Sig	LCL	UCL
AU	WT	7.79675				A	WT	3	4.69871	0.24667	0.14241	0.06085	0	3		WT-A WT-EV1	4.3925	0.22199	19.7872	3.37971e-17	0.05	1	3.9362	4.84881
AU	WT	8.36048				A	M1	3	4.28643	0.2224	0.1284	0.04946	0	3		WT-U WT-EV1	0.84678	0.22199	3.81453	0.000756938	0.05	1	0.39047	1.30308
AU	WT	7.92125	8.02616	0.241802		A	M2	3	3.12263	0.22465	0.1297	0.05047	0	3		WT-U WT-A	-3.54573	0.22199	-15.9727	5.87117e-15	0.05	1	-4.00203	-3.08943
AU	M1	6.26346				A	EV2-AU	3	2.50065	0.22056	0.12734	0.04865	0	3		WT-AU WT-EV1	5.7503	0.22199	25.9037	4.27051e-20	0.05	1	5.294	6.2066
AU	M1	5.05002				U	WT	3	1.99074	0.12663	0.07311	0.01603	0	3		WT-AU WT-A	1.3578	0.22199	6.11656	1.82405e-06	0.05	1	0.9015	1.8141
AU	M1	5.99442	5.7693	0.520331		U	M1	3	8.02616	0.29615	0.17098	0.0877	0	3		WT-AU WT-U	4.90353	0.22199	22.0892	2.25719e-18	0.05	1	4.44722	5.35983
AU	M2	5.14961				U	M2	3	5.7693	0.63727	0.36793	0.40612	0	3		M2-EV1 WT-EV1	-0.98061	0.22199	-4.41741	0.000156401	0.05	1	-1.43691	-0.52431
AU	M2	5.33256				U	EV2-AU	3	5.28718	0.12142	0.0701	0.01474	0	3		M2-EV1 WT-A	-5.37311	0.22199	-24.2046	2.32883e-19	0.05	1	-5.82942	-4.91681
AU	M2	5.37937	5.28718	0.0991352		AU	WT	3	1.00004	0.06701	0.03869	0.00449	0	3		M2-EV1 WT-U	-1.82739	0.22199	-8.23194	1.03076e-08	0.05	1	-2.28369	-1.37108
EV2-AU	EV2-AU	1.07738				AU	M1	0	0	0	0	0	0	0		M2-EV1 WT-AU	-6.73091	0.22199	-30.3211	8.08381e-22	0.05	1	-7.18721	-6.27461
EV2-AU	EV2-AU	0.959382				AU	M2	0	0	0	0	0	0	0		M2-A WT-EV1	2.01057	0.22199	9.05714	1.59866e-09	0.05	1	1.55427	2.46687
EV2-AU	EV2-AU	0.963353	1.00004	0.0547125		AU	EV2-AU	0	0	0	0	0	0	0		M2-A WT-A	-2.38193	0.22199	-10.7301	4.79181e-11	0.05	1	-2.83824	-1.92563
						EV2-AU	WT	0	0	0	0	0	0	0		M2-A WT-U	1.16379	0.22199	5.24261	1.77344e-05	0.05	1	0.70749	1.62009
						EV2-AU	M1	0	0	0	0	0	0	0		M2-A WT-AU	-3.73973	0.22199	-16.8466	1.65327e-15	0.05	1	-4.19603	-3.28343
						EV2-AU	M2	0	0	0	0	0	0	0		M2-A M2-EV1	2.99118	0.22199	13.4746	3.08201e-13	0.05	1	2.53488	3.44748
						EV2-AU	EV2-AU	0	0	0	0	0	0	0		M2-U WT-EV1	-0.28512	0.22199	-1.2844	0.21033	0.05	0	-0.74142	0.17118
																M2-U WT-A	-4.67762	0.22199	-21.0716	7.22695e-18	0.05	1	-5.13393	-4.22132
						Overall ANOVA										M2-U WT-U	-1.1319	0.22199	-5.09892	2.58891e-05	0.05	1	-1.5882	-0.67559
							DF	Sum of Squares	Mean Square	F Value	P Value					M2-U WT-AU	-6.03542	0.22199	-27.1881	1.26705e-20	0.05	1	-6.49172	-5.57912
						A	4	0.26377	0.06594	0.8429	0.51517					M2-U M2-EV1	0.69549	0.22199	3.13302	0.00425	0.05	1	0.23919	1.15179
						B	3	0.16266	0.05422	0.69306	0.56755					M2-U M2-A	-2.29569	0.22199	-10.3415	1.04871e-10	0.05	1	-2.75199	-1.83939
						Interaction	12	5.42633	0.45219	5.78019	0.000382421					M2-AU WT-EV1	3.01132	0.22199	13.5653	2.6433e-13	0.05	1	2.55502	3.46763
						Model	19	175.39	9.23107	117.997	8.88178e-16					M2-AU WT-A	-1.38118	0.22199	-6.22189	1.39257e-06	0.05	1	-1.83748	-0.92488
						Error	19	1.4864	0.07823	--	--					M2-AU WT-U	2.16455	0.22199	9.75077	3.57641e-10	0.05	1	1.70825	2.62085
						Corrected Total	38	176.877	--	--	--					M2-AU WT-AU	-2.73898	0.22199	-12.3384	2.25725e-12	0.05	1	-3.19528	-2.28268
																M2-AU M2-EV1	3.99193	0.22199	17.9827	3.44856e-16	0.05	1	3.53563	4.44824
						Means Comparisons-Fisher Test										M2-AU M2-A	1.00075	0.22199	4.50816	0.000123121	0.05	1	0.54445	1.45706
							MeanDiff	SEM	t Value	Prob	Alpha	Sig	LCL	UCL		M2-AU M2-U	3.29644	0.22199	14.8497	3.26132e-14	0.05	1	2.84014	3.75275
						A EV1	3.36238	0.13185	25.5012	3.69134e-16	0.05	1	3.08641	3.63834		M1-EV1 WT-EV1	-0.28059	0.22199	-1.26399	0.21745	0.05	0	-0.73689	0.17571
						U EV1	0.68255	0.13185	5.17665	5.36644e-05	0.05	1	0.40658	0.95852		M1-EV1 WT-A	-4.67309	0.22199	-21.0512	7.40141e-18	0.05	1	-5.12939	-4.21679
						U A	-2.67983	0.13185	-20.3246	2.37621e-14	0.05	1	-2.95579	-2.40386		M1-EV1 WT-U	-1.12737	0.22199	-5.07851	2.73201e-05	0.05	1	-1.58367	-0.67106
						AU EV1	4.50542	0.13185	34.1704	1.59303e-18	0.05	1	4.22945	4.78139		M1-EV1 WT-AU	-6.03089	0.22199	-27.1677	1.29121e-20	0.05	1	-6.48719	-5.57459
						AU A	1.14305	0.13185	8.6692	4.98134e-08	0.05	1	0.86708	1.41902		M1-EV1 M2-EV1	0.70002	0.22199	3.15343	0.00404	0.05	1	0.24372	1.15632
						AU U	3.82287	0.13185	28.9938	3.41501e-17	0.05	1	3.54691	4.09884		M1-EV1 M2-A	-2.29116	0.22199	-10.3211	1.09332e-10	0.05	1	-2.74746	-1.83486
						EV2-AU EV1	-0.85542	0.18647	-4.58754	0.000201056	0.05	1	-1.2457	-0.46514		M1-EV1 M2-U	0.00453	0.22199	0.02041	0.98387	0.05	0	-0.45177	0.46083
						EV2-AU A	-4.2178	0.18647	-22.6196	3.36127e-15	0.05	1	-4.60807	-3.82752		M1-EV1 M2-AU	-3.29191	0.22199	-14.8293	3.36778e-14	0.05	1	-3.74821	-2.83561
						EV2-AU U	-1.53797	0.18647	-8.24798	1.06186e-07	0.05	1	-1.92825	-1.14769		M1-A WT-EV1	2.42285	0.22199	10.9144	3.32566e-11	0.05	1	1.96655	2.87916
						EV2-AU AU	-5.36084	0.18647	-28.7497	3.99647e-17	0.05	1	-5.75112	-4.97056		M1-A WT-A	-1.96965	0.22199	-8.8728	2.40529e-09	0.05	1	-2.42595	-1.51335
																M1-A WT-U	1.57608	0.22199	7.09985	1.53733e-07	0.05	1	1.11978	2.03238
							MeanDiff	SEM	t Value	Prob	Alpha	Sig	LCL	UCL		M1-A WT-AU	-3.32745	0.22199	-14.9894	2.6203e-14	0.05	1	-3.78375	-2.87115
						M1 WT	-1.28227	0.11419	-11.2296	7.87893e-10	0.05	1	-1.52127	-1.04328		M1-A M2-EV1	3.40346	0.22199	15.3318	1.54277e-14	0.05	1	2.94716	3.85977
						M2 WT	-1.80835	0.11419	-15.8368	2.11028e-12	0.05	1	-2.04735	-1.56936		M1-A M2-A	0.41228	0.22199	1.85724	0.07464	0.05	0	-0.04402	0.86859
						M2 M1	-0.52608	0.11419	-4.60722	0.000192294	0.05	1	-0.76508	-0.28709		M1-A M2-U	2.70797	0.22199	12.1988	2.90978e-12	0.05	1	2.25167	3.16428
						EV2-AU WT	-4.02322	0.18055	-22.2837	4.42273e-15	0.05	1	-4.4011	-3.64533		M1-A M2-AU	-0.58847	0.22199	-2.65092	0.01349	0.05	1	-1.04477	-0.13217
						EV2-AU M1	-2.74094	0.18055	-15.1815	4.45367e-12	0.05	1	-3.11883	-2.36306		M1-A M1-EV1	2.70344	0.22199	12.1784	3.02032e-12	0.05	1	2.24714	3.15974
						EV2-AU M2	-2.21486	0.18055	-12.2676	1.78347e-10	0.05	1	-2.59275	-1.83698		M1-U WT-EV1	0.22479	0.22199	1.01263	0.32057	0.05	0	-0.23151	0.68109
																M1-U WT-A	-4.16771	0.22199	-18.7746	1.21513e-16	0.05	1	-4.62401	-3.71141
																M1-U WT-U	-0.62198	0.22199	-2.80189	0.00947	0.05	1	-1.07829	-0.16568
																M1-U WT-AU	-5.52551	0.22199	-24.8911	1.15858e-19	0.05	1	-5.98181	-5.06921
																M1-U M2-EV1	1.2054	0.22199	5.43005	1.08417e-05	0.05	1	0.7491	1.6617
																M1-U M2-A	-1.78578	0.22199	-8.0445	1.59391e-08	0.05	1	-2.24208	-1.32948
																M1-U M2-U	0.50991	0.22199	2.29703	0.02992	0.05	1	0.05361	0.96621
																M1-U M2-AU	-2.78653	0.22199	-12.5527	1.53521e-12	0.05	1	-3.24283	-2.33023
																M1-U M1-EV1	0.50538	0.22199	2.27662	0.03128	0.05	1	0.04908	0.96168
																M1-U M1-A	-2.19806	0.22199	-9.90175	2.60298e-10	0.05	1	-2.65436	-1.74176
																M1-AU WT-EV1	3.49344	0.22199	15.7371	8.34273e-15	0.05	1	3.03714	3.94974
																M1-AU WT-A	-0.89906	0.22199	-4.05006	0.000410242	0.05	1	-1.35536	-0.44276
																M1-AU WT-U	2.64667	0.22199	11.9226	4.83739e-12	0.05	1	2.19036	3.10297
																M1-AU WT-AU	-2.25686	0.22199	-10.1666	1.50115e-10	0.05	1	-2.71316	-1.80056
																M1-AU M2-EV1	4.47405	0.22199	20.1545	2.15492e-17	0.05	1	4.01775	4.93035
																M1-AU M2-A	1.48287	0.22199	6.67998	4.36269e-07	0.05	1	1.02657	1.93917
																M1-AU M2-U	3.77856	0.22199	17.0215	1.29141e-15	0.05	1	3.32226	4.23486
																M1-AU M2-AU	0.48212	0.22199	2.17182	0.03918	0.05	1	0.02582	0.93842
																M1-AU M1-EV1	3.77403	0.22199	17.0011	1.32903e-15	0.05	1	3.31773	4.23033
																M1-AU M1-A	1.07059	0.22199	4.82274	5.36563e-05	0.05	1	0.61429	1.52689
																M1-AU M1-U	3.26865	0.22199	14.7245	3.97378e-14	0.05	1	2.81235	3.72495
																EV2-AU WT-EV1	-1.27582	0.22199	-5.74726	4.73658e-06	0.05	1	-1.73212	-0.81952
																EV2-AU WT-A	-5.66832	0.22199	-25.5344	6.11936e-20	0.05	1	-6.12463	-5.21202
																EV2-AU WT-U	-2.1226	0.22199	-9.56179	5.34496e-10	0.05	1	-2.5789	-1.66629
																EV2-AU WT-AU	-7.02612	0.22199	-31.651	2.72424e-22	0.05	1	-7.48242	-6.56982
																EV2-AU M2-EV1	-0.29521	0.22199	-1.32985	0.19512	0.05	0	-0.75151	0.16109
																EV2-AU M2-A	-3.28639	0.22199	-14.8044	3.50243e-14	0.05	1	-3.74269	-2.83009
																EV2-AU M2-U	-0.9907	0.22199	-4.46287	0.000138743	0.05	1	-1.447	-0.5344
																EV2-AU M2-AU	-4.28714	0.22199	-19.3126	6.112e-17	0.05	1	-4.74345	-3.83084
																EV2-AU M1-EV1	-0.99523	0.22199	-4.48328	0.000131473	0.05	1	-1.45153	-0.53893
																EV2-AU M1-A	-3.69867	0.22199	-16.6616	2.15184e-15	0.05	1	-4.15498	-3.24237
																EV2-AU M1-U	-1.50061	0.22199	-6.7599	3.57147e-07	0.05	1	-1.95691	-1.04431
																EV2-AU M1-AU	-4.76926	0.22199	-21.4844	4.48083e-18	0.05	1	-5.22556	-4.31296
