# Supplementary material for: Key homeobox transcription factors regulate the development of the firefly’s adult light organ and bioluminescence
Source: Nat Commun. 2024 Mar 5;15:1736. doi: 10.1038/s41467-024-45559-7 (PMC10914744; doi:10.1038/s41467-024-45559-7)
Supplement: Supplementary file 11 — Source data [file 41467_2024_45559_MOESM11_ESM.zip › 7 Source Data/SourceData_Figure 5C.xlsx]

## Sheet: Sheet1
AlPex13
Relative expression level	1#	2#	3#	mean	SD	Tukey’s multiple range tests
dsAlPex13	0.043403	0.0783347	0.0824489	0.0680622	0.0175174	7.42072e-06
dsGFP	0.965983	1.05751	0.978933	1.00081	0.0404406
AlPex14
Relative expression level	1#	2#	3#	mean	SD	Tukey’s multiple range tests
dsAlPex14	0.126875	0.173985	0.120869	0.140576	0.0237502	0.000338355
dsGFP	0.857735	1.08458	1.07483	1.00572	0.104715
AlPex5
Relative expression level	1#	2#	3#	mean	SD	Tukey’s multiple range tests
dsAlPex5	0.025636	0.0122355	0.00433573	0.0140691	0.00879193	0.00276146
dsGFP	1.25305	1.08879	0.732953	1.02493	0.217079
AlPxmp2
Relative expression level	1#	2#	3#	mean	SD	Tukey’s multiple range tests
dsAlPxmp2	0.123849	0.334034	0.207125	0.221669	0.0864215	0.000718282
dsGFP	0.590627	0.927243	1.82589	1.11459	0.521403
AlLuc1
Relative expression level	1#	2#	3#	mean	SD	Tukey’s multiple range tests
dsAlPex13	0.53137	1.79885	0.497991	0.942735	0.605515	0.896201	ns
dsAlPex14	1.09816	0.653369	0.839072	0.863535	0.182408	0.374495	ns
dsAlPex5	0.724438	2.2225	1.28563	1.41086	0.61796	0.406211	ns
dsAlPxmp2	0.413608	0.736042	0.972718	0.707456	0.229149	0.158197	ns
dsGFP	0.934582	0.96703	1.10643	1.00268	0.0745467
