# Supplementary material for: Key homeobox transcription factors regulate the development of the firefly’s adult light organ and bioluminescence
Source: Nat Commun. 2024 Mar 5;15:1736. doi: 10.1038/s41467-024-45559-7 (PMC10914744; doi:10.1038/s41467-024-45559-7)
Supplement: Supplementary file 11 — Source data [file 41467_2024_45559_MOESM11_ESM.zip › 7 Source Data/SourceData_Supplementary Fig10.xlsx]

## Sheet: Sheet1
Peak area
	1#	2#	3#	4#	5#	6#
dsGFP	62.8862	68.7725
dsAlAbd-B	52.1852	47.6331	42.4935	42.7926	60.7827	50.8904
D-luciferin standard	65.4772	65.7029
relative area
	1#	2#	3#	4#	5#	6#
dsGFP	0.955291	1.04471
dsAlAbd-B	0.792734	0.723584	0.645511	0.650054	0.923337	0.739982
D-luciferin standard	0.994651	0.998079
