# Supplementary material for: Key homeobox transcription factors regulate the development of the firefly’s adult light organ and bioluminescence
Source: Nat Commun. 2024 Mar 5;15:1736. doi: 10.1038/s41467-024-45559-7 (PMC10914744; doi:10.1038/s41467-024-45559-7)
Supplement: Supplementary file 11 — Source data [file 41467_2024_45559_MOESM11_ESM.zip › 7 Source Data/SourceData_Supplementary Fig13.xlsx]

## Sheet: Fig13A
Max Emission intensity
	dsGFP	dsAlPex13	dsAlPex14	dsAlPxmp2	dsAlPex5	Ambient light
1#	221	48	69	114	48	21.3703
2#	231	44	56	89	49
3#	228	51	55	77	47
4#	229	50	63	78	47
5#	222	46	62	99	49
6#	225	48	69	112	46
7#	221	54	67	99	44
8#	219	52	70	78	50
9#	223	39	89	45	51
10#	227	36	69	45	45
11#	228	43	88	39	50
12#	217	35	69	45	46
13#	231	38	75	40	46
14#	231	43	76	43	46
15#	218	35	89	48	47
16#	219	44	81	47	51
Relative MAX Luminous Intensity
	dsGFP	dsAlPex13	dsAlPex14	dsAlPxmp2	dsAlPex5
1#	0.980895	0.130847	0.234032	0.455143	0.130847
2#	1.03003	0.111193	0.170155	0.332303	0.13576
3#	1.01529	0.145588	0.165242	0.27334	0.125933
4#	1.0202	0.140674	0.20455	0.278254	0.125933
5#	0.985808	0.12102	0.199637	0.381439	0.13576
6#	1.00055	0.130847	0.234032	0.445315	0.12102
7#	0.980895	0.160328	0.224205	0.381439	0.111193
8#	0.971067	0.150501	0.238945	0.278254	0.140674
9#	0.990722	0.0866248	0.332303	0.116106	0.145588
10#	1.01038	0.0718841	0.234032	0.116106	0.116106
11#	1.01529	0.106279	0.32739	0.0866248	0.140674
12#	0.96124	0.0669705	0.234032	0.116106	0.12102
13#	1.03003	0.0817112	0.263513	0.0915383	0.12102
14#	1.03003	0.106279	0.268427	0.106279	0.12102
15#	0.966154	0.0669705	0.332303	0.130847	0.125933
16#	0.971067	0.111193	0.292995	0.125933	0.145588
mean	0.997478	0.111807	0.247237	0.232189	0.129004
SD	0.0236206	0.0294238	0.0510846	0.130971	0.0102591
Ttest		1.51032e-42	3.82682e-33	2.32249e-23	2.22521e-47

## Sheet: Fig13B
time	dsGFP	dsAlPex13	dsAlPex14	dsAlPxmp2	dsAlPex5	Ambient light
0.0515	0	0	0	0	0	0
0.0944	0	0	0	0	0	0
0.1372	0	0	0	0	0	0
0.1801	0	0	0	0	0	0
0.2255	31	33	0	0	0	23
0.271	30	31	65	33	44	20
0.3169	31	30	64	34	50	22
0.363	33	33	64	35	51	24
0.4083	35	31	67	38	45	21
0.4534	34	33	67	40	50	20
0.4985	40	29	69	38	46	20
0.5444	40	29	69	37	46	20
0.59	34	30	65	40	46	22
0.6354	218	33	65	38	47	21
0.6803	227	31	66	39	51	21
0.7256	230	31	66	39	49	21
0.7711	230	32	67	38	43	19
0.8163	221	29	68	36	49	20
0.862	195	28	68	36	45	26
0.9069	70	29	65	36	52	26
0.9518	36	32	64	35	44	20
0.9965	29	35	65	31	48	22
1.0414	34	28	63	32	46	22
1.0867	29	29	64	31	47	23
1.1322	29	29	64	31	47	25
1.1775	36	30	63	33	49	20
1.2225	34	29	65	35	47	22
1.2674	36	29	64	34	47	20
1.3129	28	30	64	37	49	20
1.3582	29	33	64	44	46	21
1.4034	31	29	63	41	45	21
1.4482	34	28	61	41	48	20
1.4932	30	28	63	41	47	20
1.5378	30	28	64	39	47	20
1.5838	228	28	62	38	46	21
1.6294	231	30	65	37	45	20
1.6746	231	30	62	39	49	23
1.7201	227	28	63	35	49	20
1.7653	220	30	63	34	47	22
1.8104	182	30	65	39	52	19
1.8564	33	31	66	38	48	21
1.9015	33	30	66	38	49	21
1.9468	33	30	66	37	46	23
1.9919	35	30	65	36	50	22
2.0369	30	29	64	36	48	22
2.0816	30	26	64	36	51	25
2.1266	31	28	63	34	50	23
2.1716	38	28	62	35	45	20
2.2162	30	29	61	36	48	23
2.2614	28	30	63	35	45	20
2.307	35	32	62	33	51	22
2.3522	34	28	61	36	48	23
2.3982	62	28	60	32	47	23
2.4441	221	30	62	33	46	19
2.4895	231	28	62	33	48	19
2.5349	231	29	63	33	46	23
2.5812	231	28	63	32	53	19
2.6263	220	27	65	33	47	19
2.672	185	27	63	32	46	21
2.7164	73	28	69	33	47	19
2.7615	35	28	63	32	45	20
2.8067	30	28	64	34	48	19
2.8521	33	27	65	36	45	19
2.897	35	27	64	36	49	20
2.9419	29	28	66	41	52	20
2.9867	34	27	66	40	49	21
3.0314	41	27	66	39	47	23
3.0766	30	28	67	39	46	23
3.1216	34	27	65	39	49	18
3.1664	41	27	64	36	49	21
3.212	38	27	66	36	48	19
3.257	35	31	61	34	48	18
3.3021	131	30	64	34	46	18
3.3467	131	29	65	35	63	19
3.392	229	29	64	36	51	19
3.4369	231	29	61	36	48	22
3.4819	223	31	61	36	46	21
3.5277	223	31	63	33	48	19
3.5735	218	39	63	35	44	22
3.6186	59	28	66	36	48	19
3.6656	31	27	68	36	52	29
3.7113	33	27	68	34	48	22
3.7569	30	27	69	36	47	26
3.8018	32	27	64	34	50	20
3.847	30	31	65	33	43	22
3.8931	30	30	69	38	45	19
3.9384	28	32	68	33	47	19
3.9828	26	28	66	34	51	21
4.0283	33	29	69	38	47	20
4.074	34	31	66	38	46	21
4.1188	27	31	63	33	46	21
4.1641	32	27	68	34	47	25
4.2107	29	30	66	33	44	22
4.2562	219	27	64	34	49	28
4.3018	227	27	64	33	47	25
4.3469	227	27	65	34	48	21
4.392	230	29		35	46	27
4.4378	228	27		37	50	25
4.4838	209	29		36	47	24
4.53	209	29		40	54	21
4.5758	90	28		41	48	24
4.6205	33			38	47	22
4.6654	37			38	47	22
4.7108	33			45	49	21
4.757	37			37	45	19
4.8028	37			38	51	23
				35	51	19
				35	52	20
					48	23
					46	20
					45	24
					46	19
					46
					49
					47
					44
					49
					45
					45
					54
					49
					52
					47
					44
					50
					45
					45
					50
					50
					48
					49
					55
					45
					48
					48
					46
					47
					52
