# Supplementary material for: Key homeobox transcription factors regulate the development of the firefly’s adult light organ and bioluminescence
Source: Nat Commun. 2024 Mar 5;15:1736. doi: 10.1038/s41467-024-45559-7 (PMC10914744; doi:10.1038/s41467-024-45559-7)
Supplement: Supplementary file 11 — Source data [file 41467_2024_45559_MOESM11_ESM.zip › 7 Source Data/SourceData_Supplementary Fig15.xlsx]

## Sheet: Sheet1
ID	Pathway	DEGsInPathway	GenesInPathway	gene ratio	Pvalue
ko01110	Biosynthesis of secondary metabolites	113	511	0.221135	4.36208e-07
ko04210	Apoptosis	52	99	0.525253	1.90023e-19
ko05130	Pathogenic Escherichia coli infection	49	121	0.404959	1.03974e-12
ko00981	Insect hormone biosynthesis	44	64	0.6875	3.39688e-23
ko00982	Drug metabolism - cytochrome P450	40	111	0.36036	8.24856e-09
ko00330	Arginine and proline metabolism	37	75	0.493333	4.97059e-13
ko05034	Alcoholism	36	92	0.391304	3.67271e-09
ko00513	Various types of N-glycan biosynthesis	34	60	0.566667	2.1595e-14
ko05134	Legionellosis	33	52	0.634615	4.67809e-16
ko00900	Terpenoid backbone biosynthesis	27	57	0.473684	2.45644e-09
ko00380	Tryptophan metabolism	25	64	0.390625	9.89154e-07
ko05133	Pertussis	24	41	0.585366	6.35829e-11
ko04215	Apoptosis - multiple species	22	38	0.578947	5.4979e-10
ko00410	beta-Alanine metabolism	22	47	0.468085	1.00567e-07
ko00340	Histidine metabolism	21	39	0.538462	8.24986e-09
ko05322	Systemic lupus erythematosus	18	27	0.666667	8.12323e-10
ko00360	Phenylalanine metabolism	18	35	0.514286	2.50462e-07
ko00950	Isoquinoline alkaloid biosynthesis	18	37	0.486486	7.33147e-07
ko00533	Glycosaminoglycan biosynthesis - keratan sulfate	14	15	0.933333	2.03747e-11
