# Supplementary material for: Key homeobox transcription factors regulate the development of the firefly’s adult light organ and bioluminescence
Source: Nat Commun. 2024 Mar 5;15:1736. doi: 10.1038/s41467-024-45559-7 (PMC10914744; doi:10.1038/s41467-024-45559-7)
Supplement: Supplementary file 11 — Source data [file 41467_2024_45559_MOESM11_ESM.zip › 7 Source Data/SourceData_Supplementary Fig2.xlsx]

## Sheet: Orthogroups.GeneCount
Orthogroup	A.glabripennis	A.leii	A.planipennis	A.terminalis	D.melanogaster	I.luminosus	L.decemlineata	L.yunnana	O.taurus	P.pectoralis	P.pyralis	T.castaneum	Total
OG0000000	0	2	0	2	0	3	0	676	0	0	1	0	684
OG0000001	32	46	4	5	1	35	29	9	84	52	121	2	420
OG0000002	54	8	20	10	0	101	41	6	20	2	121	1	384
OG0000003	20	22	15	47	11	18	33	27	10	24	41	34	302
OG0000004	12	27	7	33	2	36	26	22	31	34	29	19	278
OG0000005	37	0	27	3	0	38	17	1	79	0	64	7	273
OG0000006	10	36	5	32	6	44	12	43	7	30	25	20	270
OG0000007	22	16	10	13	26	28	5	30	20	19	53	12	254
OG0000008	25	23	15	9	15	61	6	5	17	14	20	36	246
OG0000009	20	24	21	19	9	40	8	26	6	19	32	16	240
OG0000010	10	15	9	20	6	26	16	32	14	34	45	7	234
OG0000011	36	57	0	5	0	14	3	1	3	35	55	17	226
OG0000012	26	40	1	7	1	10	11	4	27	36	53	7	223
OG0000013	6	26	4	30	0	30	14	30	6	38	32	6	222
OG0000014	0	0	0	0	0	1	0	214	0	0	0	0	215
OG0000015	0	183	0	15	0	0	0	2	0	2	5	0	207
OG0000016	5	1	6	4	1	57	28	3	53	0	39	0	197
OG0000017	0	33	1	35	15	26	0	28	9	22	26	2	197
OG0000018	0	0	0	0	0	0	0	197	0	0	0	0	197
OG0000019	0	0	0	0	0	186	0	0	3	0	0	0	189
OG0000020	18	25	0	4	0	46	3	2	5	29	48	3	183
OG0000021	10	15	0	19	0	38	3	13	9	20	37	4	168
OG0000022	11	0	1	4	0	85	19	1	19	0	18	5	163
OG0000023	4	31	1	15	1	27	5	4	2	28	29	13	160
OG0000024	14	16	10	26	4	11	12	17	16	8	16	7	157
OG0000025	6	32	9	19	0	30	6	9	5	11	20	9	156
OG0000026	0	3	0	14	0	131	0	0	0	0	5	1	154
OG0000027	1	31	2	15	0	15	4	5	15	25	37	2	152
OG0000028	7	7	3	7	10	60	8	2	16	8	11	8	147
OG0000029	0	0	0	0	0	0	0	147	0	0	0	0	147
OG0000030	5	9	13	7	0	33	8	5	18	12	29	2	141
OG0000031	14	4	12	8	18	6	22	12	13	5	15	12	141
OG0000032	7	1	15	18	11	16	13	12	9	15	12	11	140
OG0000033	10	25	8	23	0	11	10	15	1	9	25	2	139
OG0000034	31	7	5	4	0	23	4	18	10	12	17	7	138
OG0000035	18	26	0	4	1	23	2	4	0	15	44	1	138
OG0000036	20	6	6	8	1	21	26	9	6	11	8	13	135
OG0000037	0	0	0	133	0	0	0	0	0	0	0	0	133
OG0000038	20	18	3	0	0	2	2	0	0	35	48	2	130
OG0000039	16	6	7	11	8	16	9	3	1	15	14	23	129
OG0000040	5	20	1	12	15	30	8	2	0	7	10	19	129
OG0000041	8	9	10	13	1	5	14	9	23	12	12	11	127
OG0000042	15	3	5	0	0	4	0	0	11	83	5	1	127
OG0000043	0	31	0	44	0	2	0	14	0	6	30	0	127
OG0000044	7	12	4	12	1	20	6	21	8	14	13	8	126
OG0000045	17	3	14	3	1	14	2	11	43	1	11	5	125
OG0000046	4	9	0	19	5	1	4	27	17	12	17	2	117
OG0000047	7	6	7	22	9	18	6	3	11	9	7	12	117
OG0000048	4	7	3	10	6	31	11	12	2	13	11	6	116
OG0000049	4	16	13	14	4	11	5	13	13	5	14	4	116
OG0000050	0	0	0	0	0	0	0	112	0	0	0	0	112
OG0000051	7	18	2	18	0	10	11	10	0	17	13	5	111
OG0000052	12	0	1	3	1	42	13	1	28	2	7	1	111
OG0000053	6	13	38	2	0	3	2	1	1	32	8	4	110
OG0000054	3	3	0	1	0	1	2	0	3	47	48	0	108
OG0000055	25	4	7	12	9	9	12	3	9	3	3	12	108
OG0000056	0	0	0	0	0	0	0	106	0	0	0	0	106
OG0000057	7	9	2	3	1	19	7	4	5	20	21	7	105
OG0000058	5	26	0	2	0	34	6	0	6	10	14	2	105
OG0000059	12	20	0	15	1	13	0	15	6	10	6	4	102
OG0000060	10	5	16	5	15	12	9	5	7	2	8	6	100
OG0000061	12	2	0	3	0	26	3	3	31	2	16	1	99
OG0000062	17	4	2	4	3	4	2	12	9	9	25	6	97
OG0000063	12	9	9	0	0	22	3	2	0	28	7	4	96
OG0000064	0	13	1	14	0	39	0	2	1	1	25	0	96
OG0000065	94	0	0	0	0	0	1	0	0	0	0	0	95
OG0000066	9	1	1	0	0	22	20	0	7	0	32	3	95
OG0000067	22	2	5	6	0	33	1	0	7	0	19	0	95
OG0000068	3	21	1	3	0	11	1	0	0	13	41	1	95
OG0000069	24	1	30	1	1	7	4	0	17	1	3	5	94
OG0000070	7	10	5	8	10	8	8	5	10	7	8	7	93
OG0000071	1	14	0	11	5	7	0	24	1	19	10	1	93
OG0000072	2	16	0	5	4	1	5	33	4	10	12	1	93
OG0000073	0	20	0	18	1	0	0	6	0	14	34	0	93
OG0000074	5	7	1	7	8	19	5	10	3	5	16	6	92
OG0000075	1	11	2	7	1	19	2	8	1	8	20	11	91
OG0000076	26	1	0	1	0	12	2	2	40	1	1	3	89
OG0000077	11	6	3	1	0	21	5	0	2	4	25	10	88
OG0000078	13	4	8	7	5	9	6	1	12	3	6	14	88
OG0000079	6	6	1	5	2	16	5	7	1	8	12	18	87
OG0000080	0	2	0	2	0	52	8	2	6	1	14	0	87
OG0000081	5	7	16	8	7	9	5	5	3	9	7	5	86
OG0000082	7	23	9	0	0	5	5	5	8	4	13	7	86
OG0000083	2	14	0	2	0	48	0	2	9	5	4	0	86
OG0000084	5	6	2	4	12	12	6	8	2	8	7	13	85
OG0000085	15	9	5	5	9	2	10	7	10	1	1	10	84
OG0000086	1	0	0	0	0	0	0	82	0	1	0	0	84
OG0000087	6	3	6	10	0	12	19	8	7	3	6	3	83
OG0000088	16	1	4	4	2	9	7	0	19	1	3	17	83
OG0000089	4	12	2	9	1	15	2	23	1	9	5	0	83
OG0000090	12	9	1	5	0	18	8	2	2	21	3	1	82
OG0000091	5	3	2	7	3	9	10	10	5	16	7	3	80
OG0000092	1	6	5	1	20	1	1	0	18	11	9	7	80
OG0000093	1	2	1	4	1	6	4	7	11	10	29	4	80
OG0000094	6	5	5	5	4	45	1	1	0	7	1	0	80
OG0000095	6	4	3	16	3	5	5	10	3	8	14	2	79
OG0000096	11	2	0	0	0	31	7	1	6	4	10	7	79
OG0000097	2	11	2	2	0	21	2	0	2	9	28	0	79
OG0000098	0	0	0	0	0	0	0	79	0	0	0	0	79
OG0000099	8	4	4	7	6	11	0	7	7	9	12	3	78
OG0000100	5	0	2	0	0	27	3	1	10	0	29	0	77
OG0000101	7	3	3	2	3	14	6	3	15	3	7	10	76
OG0000102	2	1	3	3	11	16	8	0	2	4	12	14	76
OG0000103	1	16	2	3	0	20	2	1	5	7	15	4	76
OG0000104	0	15	0	1	0	32	4	18	0	1	5	0	76
OG0000105	0	4	1	6	9	3	0	23	4	15	10	1	76
OG0000106	3	6	0	3	0	5	0	42	1	8	4	3	75
OG0000107	4	3	4	4	5	9	5	3	6	3	18	10	74
OG0000108	4	6	5	4	6	19	2	2	9	6	9	2	74
OG0000109	5	14	0	9	0	4	2	10	0	10	7	13	74
OG0000110	0	9	0	30	0	0	0	16	1	1	17	0	74
OG0000111	73	0	0	0	0	0	0	0	0	0	0	0	73
OG0000112	6	3	4	1	0	8	0	1	30	4	14	2	73
OG0000113	9	9	4	7	4	9	2	2	1	7	11	7	72
OG0000114	2	8	1	1	25	1	3	1	11	9	4	6	72
OG0000115	8	5	7	8	0	9	7	4	3	11	5	5	72
OG0000116	2	11	0	1	1	4	4	34	4	9	1	1	72
OG0000117	0	0	0	0	0	0	0	72	0	0	0	0	72
OG0000118	6	4	3	5	13	17	7	6	2	3	3	1	70
OG0000119	0	0	0	70	0	0	0	0	0	0	0	0	70
OG0000120	0	0	0	0	0	0	0	70	0	0	0	0	70
OG0000121	4	3	4	10	14	7	7	3	7	1	4	5	69
OG0000122	7	6	4	6	13	7	3	5	4	4	5	5	69
OG0000123	0	9	1	0	23	1	0	0	14	10	7	4	69
OG0000124	1	8	1	13	6	6	1	7	1	10	11	3	68
OG0000125	3	8	2	4	1	9	2	9	9	10	6	5	68
OG0000126	0	13	4	24	0	2	0	12	0	3	10	0	68
OG0000127	5	3	7	4	4	6	4	4	12	7	8	3	67
OG0000128	6	19	0	2	0	13	2	12	3	5	5	0	67
OG0000129	2	11	0	0	0	28	2	4	6	10	4	0	67
OG0000130	0	24	0	1	0	35	0	7	0	0	0	0	67
OG0000131	5	12	6	5	0	6	2	10	1	4	8	7	66
OG0000132	8	2	3	1	1	2	3	15	10	6	9	5	65
OG0000133	3	3	6	4	3	6	9	8	7	5	7	4	65
OG0000134	2	7	0	0	0	9	7	0	22	9	6	3	65
OG0000135	1	17	0	3	0	35	0	7	0	1	1	0	65
OG0000136	1	0	0	0	0	62	0	0	0	0	0	1	64
OG0000137	2	0	6	1	0	13	3	0	15	1	20	3	64
OG0000138	1	10	1	9	0	10	1	27	0	4	1	0	64
OG0000139	63	0	0	0	0	0	0	0	0	0	0	0	63
OG0000140	6	8	0	7	0	17	1	4	0	3	15	2	63
OG0000141	7	3	2	4	10	8	2	3	7	3	6	8	63
OG0000142	5	5	3	5	0	16	3	4	2	2	16	1	62
OG0000143	3	8	0	1	0	28	0	2	2	4	14	0	62
OG0000144	1	3	2	5	8	12	1	5	10	5	9	1	62
OG0000145	11	14	0	0	0	25	0	0	1	6	5	0	62
OG0000146	0	15	0	11	0	4	1	20	0	2	9	0	62
OG0000147	2	6	1	8	0	19	4	8	1	5	7	0	61
OG0000148	18	2	7	2	2	4	10	1	6	1	1	7	61
OG0000149	10	20	0	7	0	2	1	3	2	8	8	0	61
OG0000150	2	6	0	2	0	45	0	3	0	0	1	2	61
OG0000151	0	1	0	0	0	60	0	0	0	0	0	0	61
OG0000152	24	2	0	1	5	6	4	0	8	0	1	9	60
OG0000153	3	4	5	8	2	6	1	11	4	9	5	2	60
OG0000154	3	2	17	3	1	2	2	2	5	3	4	16	60
OG0000155	1	7	2	15	1	1	3	4	2	11	12	1	60
OG0000156	1	1	0	0	0	48	6	1	0	1	1	1	60
OG0000157	0	7	0	8	0	6	0	18	0	5	16	0	60
OG0000158	0	0	0	0	0	60	0	0	0	0	0	0	60
OG0000159	15	3	2	4	1	9	9	2	4	1	3	6	59
OG0000160	16	3	5	0	0	2	0	0	9	2	21	1	59
OG0000161	7	3	2	6	4	2	2	2	8	6	6	11	59
OG0000162	11	1	2	0	0	7	6	0	1	0	31	0	59
OG0000163	4	3	0	4	0	9	3	6	9	10	8	3	59
OG0000164	0	10	0	1	0	19	1	1	1	7	19	0	59
OG0000165	0	1	10	0	0	47	0	0	0	1	0	0	59
OG0000166	0	3	1	1	23	0	0	0	13	9	7	2	59
OG0000167	0	0	0	0	0	0	0	59	0	0	0	0	59
OG0000168	5	3	6	6	3	3	5	4	1	3	8	11	58
OG0000169	1	3	3	4	0	22	0	10	3	6	5	1	58
OG0000170	3	3	2	2	1	10	0	0	27	3	1	6	58
OG0000171	2	15	1	1	3	10	5	2	1	16	1	1	58
OG0000172	10	3	3	4	2	3	10	7	3	6	3	4	58
OG0000173	0	0	0	0	0	0	0	58	0	0	0	0	58
OG0000174	0	0	0	0	0	0	0	58	0	0	0	0	58
OG0000175	0	0	0	0	0	0	0	58	0	0	0	0	58
OG0000176	9	4	3	3	0	6	2	6	4	7	4	9	57
OG0000177	2	11	1	9	0	6	2	4	1	7	11	3	57
OG0000178	5	4	6	2	4	4	5	4	14	4	2	3	57
OG0000179	5	2	18	4	10	5	1	3	2	2	3	2	57
OG0000180	0	30	2	0	0	1	0	0	1	2	18	3	57
OG0000181	0	0	0	0	0	57	0	0	0	0	0	0	57
OG0000182	1	3	2	3	12	2	10	3	3	5	10	2	56
OG0000183	7	4	2	3	8	3	7	4	4	5	5	4	56
OG0000184	5	3	1	5	3	11	1	8	2	3	6	8	56
OG0000185	2	10	0	2	0	18	2	6	3	10	3	0	56
OG0000186	0	3	3	9	0	6	4	3	11	4	5	8	56
OG0000187	4	2	2	1	0	19	2	2	2	5	9	7	55
OG0000188	1	3	2	4	1	24	1	4	10	1	2	2	55
OG0000189	7	2	3	3	10	9	3	1	5	4	3	5	55
OG0000190	2	10	1	0	0	2	1	2	10	15	12	0	55
OG0000191	0	12	0	1	1	19	0	2	0	1	19	0	55
OG0000192	0	0	0	0	0	55	0	0	0	0	0	0	55
OG0000193	6	1	0	10	0	14	4	7	0	4	6	2	54
OG0000194	4	2	5	2	0	17	2	4	4	1	10	3	54
OG0000195	27	0	0	0	0	2	16	1	3	4	1	0	54
OG0000196	11	3	5	5	2	6	3	2	3	4	4	6	54
OG0000197	2	0	2	1	0	34	5	0	1	0	9	0	54
OG0000198	7	4	1	10	7	9	1	3	3	5	2	2	54
OG0000199	9	0	26	0	5	5	1	0	5	0	0	3	54
OG0000200	1	0	0	6	0	34	1	1	1	0	6	4	54
OG0000201	1	0	0	0	0	49	1	0	0	0	3	0	54
OG0000202	0	0	0	0	0	0	0	54	0	0	0	0	54
OG0000203	10	4	2	4	0	4	7	3	7	1	9	2	53
OG0000204	1	2	0	14	0	28	0	3	0	3	2	0	53
OG0000205	4	6	1	0	0	3	3	0	28	4	2	2	53
OG0000206	1	2	2	0	23	0	0	3	4	6	7	5	53
OG0000207	5	3	2	5	11	7	1	6	1	5	5	1	52
OG0000208	6	1	1	1	0	4	17	0	7	15	0	0	52
OG0000209	5	4	3	12	1	10	2	1	1	3	7	3	52
OG0000210	4	5	3	6	2	7	2	7	2	5	6	3	52
OG0000211	1	1	1	13	2	10	3	7	0	9	4	1	52
OG0000212	3	1	8	2	5	10	2	3	3	8	3	4	52
OG0000213	2	4	1	5	2	10	3	3	7	6	6	3	52
OG0000214	0	1	0	8	0	17	0	5	1	2	18	0	52
OG0000215	0	5	4	6	2	4	0	21	1	5	2	2	52
OG0000216	5	4	1	5	0	10	2	6	4	5	7	2	51
OG0000217	4	3	2	4	1	3	6	3	9	2	6	8	51
OG0000218	9	1	10	2	8	2	4	1	5	3	4	2	51
OG0000219	2	4	1	28	0	0	4	2	0	1	9	0	51
OG0000220	2	5	4	3	3	4	3	7	4	6	6	4	51
OG0000221	8	1	3	2	2	13	6	2	4	0	6	4	51
OG0000222	4	2	2	2	2	9	2	4	6	2	9	7	51
OG0000223	1	5	1	0	0	7	2	1	6	9	19	0	51
OG0000224	0	6	1	0	0	2	1	0	10	25	5	1	51
OG0000225	0	1	0	0	0	0	0	50	0	0	0	0	51
OG0000226	0	0	0	0	0	0	0	0	0	1	50	0	51
OG0000227	0	0	0	0	0	0	0	0	0	0	51	0	51
OG0000228	1	6	1	4	1	16	1	4	1	5	9	1	50
OG0000229	8	0	0	0	0	7	16	0	3	3	12	1	50
OG0000230	4	2	1	6	0	8	16	2	2	1	1	7	50
OG0000231	0	4	0	1	0	0	0	45	0	0	0	0	50
OG0000232	0	12	0	13	0	2	0	5	1	5	10	2	50
OG0000233	0	0	0	0	0	0	0	50	0	0	0	0	50
OG0000234	6	4	1	3	0	4	10	4	4	3	7	3	49
OG0000235	5	0	18	0	0	1	4	0	3	10	7	1	49
OG0000236	4	2	3	22	0	1	4	4	3	2	3	1	49
OG0000237	4	1	6	1	1	3	1	0	21	1	5	5	49
OG0000238	3	5	3	0	0	4	1	0	0	3	26	4	49
OG0000239	1	3	0	3	0	36	0	6	0	0	0	0	49
OG0000240	9	2	2	3	6	3	2	3	2	3	5	9	49
OG0000241	8	3	6	2	3	6	2	4	2	5	3	5	49
OG0000242	1	4	1	7	1	15	1	5	1	4	8	1	49
OG0000243	0	17	0	9	0	0	0	13	0	2	8	0	49
OG0000244	0	5	0	18	4	13	0	0	2	3	3	1	49
OG0000245	2	5	3	5	0	4	3	5	3	5	7	6	48
OG0000246	4	4	4	4	4	3	4	4	4	2	6	5	48
OG0000247	1	7	0	0	0	21	1	0	3	8	7	0	48
OG0000248	0	12	0	1	0	20	0	0	6	9	0	0	48
OG0000249	0	3	0	1	0	28	4	3	1	0	8	0	48
OG0000250	0	1	0	1	0	0	0	45	0	1	0	0	48
OG0000251	4	4	3	3	3	5	5	6	3	4	4	3	47
OG0000252	4	6	3	3	6	6	3	2	4	3	3	4	47
OG0000253	17	1	0	1	6	0	18	1	1	0	1	1	47
OG0000254	3	0	0	1	0	2	1	36	2	1	1	0	47
OG0000255	7	16	1	5	1	3	6	1	3	4	0	0	47
OG0000256	41	0	0	0	0	0	4	0	1	1	0	0	47
OG0000257	8	0	0	0	0	0	39	0	0	0	0	0	47
OG0000258	3	5	4	4	1	4	5	5	3	4	6	3	47
OG0000259	5	6	1	6	0	5	1	6	1	5	10	1	47
OG0000260	1	22	0	10	0	0	1	7	1	1	4	0	47
OG0000261	12	5	5	4	1	2	6	5	0	3	4	0	47
OG0000262	1	29	1	1	1	3	1	4	1	2	2	1	47
OG0000263	1	5	4	6	0	4	3	4	2	5	10	3	47
OG0000264	0	5	0	6	0	17	0	0	0	5	14	0	47
OG0000265	0	6	0	1	0	21	5	12	0	2	0	0	47
OG0000266	0	4	0	11	3	5	0	3	1	4	13	3	47
OG0000267	0	4	4	14	0	1	0	4	0	11	9	0	47
OG0000268	11	0	0	1	0	6	4	1	13	2	8	0	46
OG0000269	16	1	4	2	1	2	5	6	2	1	1	5	46
OG0000270	9	2	5	1	2	1	6	2	7	2	1	8	46
OG0000271	1	3	1	5	2	9	1	4	2	1	10	7	46
OG0000272	5	4	1	5	1	5	2	7	1	3	9	3	46
OG0000273	0	1	1	4	0	35	1	0	0	0	3	1	46
OG0000274	7	2	4	1	2	6	4	4	4	2	3	6	45
OG0000275	1	6	0	3	2	0	0	24	1	2	6	0	45
OG0000276	2	1	7	2	0	8	4	3	12	2	4	0	45
OG0000277	6	3	7	2	4	5	3	2	4	3	3	3	45
OG0000278	24	1	1	2	0	1	1	10	0	4	1	0	45
OG0000279	2	2	2	2	0	9	6	1	0	4	10	7	45
OG0000280	2	0	2	0	1	34	1	0	5	0	0	0	45
OG0000281	3	5	3	7	1	7	3	4	1	5	5	1	45
OG0000282	1	5	1	3	1	6	1	9	1	6	10	1	45
OG0000283	0	8	0	0	0	32	0	3	0	2	0	0	45
OG0000284	0	0	1	3	0	15	2	1	12	0	11	0	45
OG0000285	0	0	0	42	0	0	0	3	0	0	0	0	45
OG0000286	0	0	0	1	0	26	0	0	10	0	8	0	45
OG0000287	0	0	0	0	45	0	0	0	0	0	0	0	45
OG0000288	3	1	2	2	3	10	7	4	2	4	4	2	44
OG0000289	3	4	0	8	0	4	1	4	6	7	3	4	44
OG0000290	1	17	0	4	0	1	2	1	0	4	14	0	44
OG0000291	1	7	1	7	0	2	3	14	4	2	2	1	44
OG0000292	6	11	3	1	0	10	0	0	5	8	0	0	44
OG0000293	4	2	0	2	2	5	10	6	0	4	6	3	44
OG0000294	2	3	2	5	2	5	1	6	1	9	6	2	44
OG0000295	3	5	0	0	0	10	5	3	2	11	5	0	44
OG0000296	0	0	1	0	0	42	0	0	1	0	0	0	44
OG0000297	0	0	0	1	0	42	1	0	0	0	0	0	44
OG0000298	0	0	0	0	0	44	0	0	0	0	0	0	44
OG0000299	0	0	0	0	0	44	0	0	0	0	0	0	44
OG0000300	6	7	3	0	0	18	0	0	0	4	5	0	43
OG0000301	2	13	0	4	2	0	1	13	0	2	6	0	43
OG0000302	1	4	1	1	0	6	2	0	18	6	4	0	43
OG0000303	4	7	0	5	0	7	2	5	1	2	8	2	43
OG0000304	4	2	5	2	0	4	1	1	2	4	4	14	43
OG0000305	1	5	1	2	0	5	3	3	2	3	2	16	43
OG0000306	1	0	1	0	0	0	0	40	0	1	0	0	43
OG0000307	0	4	0	4	0	6	0	29	0	0	0	0	43
OG0000308	0	9	0	7	0	10	0	4	0	6	4	3	43
OG0000309	0	5	2	7	1	5	1	6	1	6	8	1	43
OG0000310	0	0	0	0	0	43	0	0	0	0	0	0	43
OG0000311	0	0	0	0	0	0	0	0	0	0	0	43	43
OG0000312	4	1	3	3	3	4	3	4	7	1	6	3	42
OG0000313	3	3	3	4	10	2	3	3	3	2	3	3	42
OG0000314	8	1	1	1	8	1	11	1	1	1	4	4	42
OG0000315	4	4	3	3	5	1	3	3	4	4	4	4	42
OG0000316	3	3	3	4	4	3	4	3	3	3	6	3	42
OG0000317	5	1	2	1	6	3	7	1	3	1	4	8	42
OG0000318	1	0	0	5	0	0	2	0	0	6	26	2	42
OG0000319	2	3	1	3	5	11	3	2	1	6	5	0	42
OG0000320	1	8	0	8	1	1	1	9	4	4	5	0	42
OG0000321	0	11	0	0	0	5	0	0	0	1	25	0	42
OG0000322	0	4	0	2	0	1	0	35	0	0	0	0	42
OG0000323	0	3	0	3	0	0	0	36	0	0	0	0	42
OG0000324	0	3	1	8	1	2	2	13	1	6	4	1	42
OG0000325	0	0	0	0	0	42	0	0	0	0	0	0	42
OG0000326	0	0	0	0	0	0	0	42	0	0	0	0	42
OG0000327	1	10	2	4	2	5	1	4	2	5	4	1	41
OG0000328	2	7	4	3	2	5	3	3	3	4	1	4	41
OG0000329	3	4	3	7	3	3	2	4	3	2	4	3	41
OG0000330	5	2	1	2	0	4	17	1	0	2	2	5	41
OG0000331	3	0	0	1	0	23	4	0	0	1	9	0	41
OG0000332	5	5	0	8	0	7	7	0	4	1	2	2	41
OG0000333	3	12	4	3	2	8	1	0	0	1	6	1	41
OG0000334	1	8	2	9	1	5	5	0	2	2	3	3	41
OG0000335	4	3	4	3	3	4	4	3	3	2	4	4	41
OG0000336	0	9	0	2	0	24	0	2	1	3	0	0	41
OG0000337	0	14	0	5	0	2	0	12	0	6	1	1	41
OG0000338	0	1	0	31	0	0	0	4	0	0	3	2	41
OG0000339	0	0	2	0	0	0	3	0	10	26	0	0	41
OG0000340	0	0	0	0	0	4	0	0	8	0	26	3	41
OG0000341	0	0	0	0	0	0	0	0	0	0	41	0	41
OG0000342	4	3	1	2	2	9	2	2	4	2	2	7	40
OG0000343	6	4	4	2	3	3	4	1	3	3	4	3	40
OG0000344	2	4	0	14	1	0	0	10	0	3	6	0	40
OG0000345	2	1	4	10	2	4	2	3	4	3	2	3	40
OG0000346	2	4	2	5	3	5	1	3	2	4	7	2	40
OG0000347	7	0	2	0	0	8	2	0	17	0	2	2	40
OG0000348	2	5	3	4	2	4	0	2	5	1	9	3	40
OG0000349	4	2	0	0	0	1	7	0	12	7	2	5	40
OG0000350	1	0	1	1	1	1	2	1	1	18	12	1	40
OG0000351	1	5	1	3	3	7	6	1	3	5	2	3	40
OG0000352	0	3	2	3	0	15	1	3	0	3	8	2	40
OG0000353	0	3	6	5	0	7	0	3	5	3	8	0	40
OG0000354	0	0	0	0	0	40	0	0	0	0	0	0	40
OG0000355	0	0	0	0	0	0	40	0	0	0	0	0	40
OG0000356	4	3	1	3	1	8	1	1	6	1	1	9	39
OG0000357	3	2	0	2	0	15	3	3	2	2	4	3	39
OG0000358	6	4	1	3	0	6	3	2	2	5	4	3	39
OG0000359	2	11	1	7	2	2	2	2	2	2	4	2	39
OG0000360	3	3	4	3	3	2	4	4	3	3	4	3	39
OG0000361	3	4	3	3	2	4	2	3	4	3	6	2	39
OG0000362	1	3	3	3	1	11	2	4	2	2	4	3	39
OG0000363	3	8	0	7	0	1	3	2	0	13	2	0	39
OG0000364	14	5	0	0	0	1	1	0	2	14	2	0	39
OG0000365	1	4	0	5	0	11	0	1	1	6	9	1	39
OG0000366	4	5	1	8	0	1	4	1	1	0	14	0	39
OG0000367	0	5	0	1	0	31	0	2	0	0	0	0	39
OG0000368	0	6	0	0	0	5	1	0	9	12	6	0	39
OG0000369	0	3	0	6	0	18	1	1	3	1	4	2	39
OG0000370	0	0	0	1	0	38	0	0	0	0	0	0	39
OG0000371	0	0	0	0	0	0	0	0	0	0	39	0	39
OG0000372	7	4	0	3	0	1	7	2	5	1	5	3	38
OG0000373	1	3	1	4	0	6	1	2	1	3	5	11	38
OG0000374	4	1	1	4	1	2	3	4	3	7	6	2	38
OG0000375	6	1	5	2	0	3	4	2	3	1	3	8	38
OG0000376	2	4	1	6	1	4	3	4	1	4	7	1	38
OG0000377	3	4	5	3	2	2	4	2	2	3	5	3	38
OG0000378	1	13	1	12	0	1	1	2	0	3	4	0	38
OG0000379	0	3	0	0	0	0	0	35	0	0	0	0	38
OG0000380	0	8	0	12	0	2	0	10	0	2	4	0	38
OG0000381	0	9	0	2	0	0	3	13	1	3	2	5	38
OG0000382	0	0	0	0	0	0	0	38	0	0	0	0	38
OG0000383	6	2	2	1	0	5	3	0	4	2	3	9	37
OG0000384	5	3	2	3	3	2	3	3	3	4	4	2	37
OG0000385	20	0	0	0	0	2	0	0	1	0	10	4	37
OG0000386	3	0	2	12	3	2	4	1	2	1	7	0	37
OG0000387	35	0	0	0	0	0	2	0	0	0	0	0	37
OG0000388	4	2	3	3	2	4	3	3	3	3	4	3	37
OG0000389	1	4	1	5	3	3	4	4	2	4	3	3	37
OG0000390	2	3	0	4	1	14	3	4	1	2	2	1	37
OG0000391	3	2	3	2	4	5	3	2	3	3	4	3	37
OG0000392	2	3	2	3	3	3	3	3	3	4	5	3	37
OG0000393	2	2	0	6	0	0	1	20	0	3	3	0	37
OG0000394	3	5	4	4	2	2	2	3	2	2	4	4	37
OG0000395	4	1	4	1	0	9	2	1	2	2	6	5	37
OG0000396	0	3	0	4	2	0	0	28	0	0	0	0	37
OG0000397	0	4	0	6	0	2	0	6	0	5	14	0	37
OG0000398	0	1	0	35	0	0	0	1	0	0	0	0	37
OG0000399	0	0	37	0	0	0	0	0	0	0	0	0	37
OG0000400	0	0	0	0	37	0	0	0	0	0	0	0	37
OG0000401	3	3	2	3	4	2	3	3	4	2	3	4	36
OG0000402	7	3	0	0	0	17	0	0	0	9	0	0	36
OG0000403	8	2	1	0	1	3	0	0	4	7	6	4	36
OG0000404	8	0	6	0	0	4	7	0	4	0	0	7	36
OG0000405	1	3	2	3	1	5	4	3	2	2	9	1	36
OG0000406	1	6	0	3	0	2	0	11	0	2	11	0	36
OG0000407	4	1	0	1	4	14	3	2	2	1	1	3	36
OG0000408	8	2	3	4	0	2	3	2	4	3	2	3	36
OG0000409	2	5	1	3	4	3	1	6	4	2	3	2	36
OG0000410	2	3	1	3	2	8	3	5	1	2	5	1	36
OG0000411	2	0	2	0	0	6	0	0	10	4	11	1	36
OG0000412	7	8	0	1	0	11	0	4	0	1	4	0	36
OG0000413	1	6	0	1	0	23	0	0	0	1	4	0	36
OG0000414	0	9	0	0	0	17	0	3	0	2	5	0	36
OG0000415	0	2	0	2	0	28	2	0	0	1	1	0	36
OG0000416	0	3	12	3	0	5	0	4	0	5	3	1	36
OG0000417	0	3	0	0	0	0	0	2	0	18	13	0	36
OG0000418	0	5	0	29	0	0	0	2	0	0	0	0	36
OG0000419	0	3	0	6	0	0	0	21	0	4	2	0	36
OG0000420	0	0	0	3	0	25	0	2	0	3	3	0	36
OG0000421	0	0	0	0	0	0	0	36	0	0	0	0	36
OG0000422	0	0	0	0	0	0	0	0	0	0	0	36	36
OG0000423	1	7	1	3	1	1	2	7	1	5	5	1	35
OG0000424	2	6	0	3	0	5	2	5	2	3	6	1	35
OG0000425	3	2	3	4	3	3	3	3	3	2	2	4	35
OG0000426	7	1	1	1	3	1	5	1	5	1	2	7	35
OG0000427	9	0	0	0	0	10	7	1	5	0	3	0	35
OG0000428	3	1	2	2	3	4	7	2	5	3	1	2	35
OG0000429	3	16	1	4	0	3	3	1	1	1	1	1	35
OG0000430	3	2	4	3	3	2	2	3	4	3	3	3	35
OG0000431	1	4	0	6	0	1	0	14	0	1	8	0	35
OG0000432	13	1	1	0	1	5	5	1	1	2	3	2	35
OG0000433	2	3	1	2	1	5	4	5	4	3	3	2	35
OG0000434	4	3	2	3	5	2	3	3	4	1	3	2	35
OG0000435	2	3	3	3	1	4	3	2	3	4	5	2	35
OG0000436	2	2	4	4	3	7	3	3	1	1	4	1	35
OG0000437	0	6	1	2	0	0	0	2	2	17	5	0	35
OG0000438	0	2	1	1	0	22	0	1	0	0	8	0	35
OG0000439	0	0	0	0	0	34	1	0	0	0	0	0	35
OG0000440	3	6	3	1	3	1	1	1	2	3	3	7	34
OG0000441	3	4	3	3	2	3	1	3	3	3	3	3	34
OG0000442	4	1	1	6	0	7	1	1	2	5	5	1	34
OG0000443	2	4	2	4	1	2	2	3	3	4	6	1	34
OG0000444	1	2	3	0	1	9	4	1	4	1	4	4	34
OG0000445	2	3	3	4	1	3	3	3	3	2	4	3	34
OG0000446	3	3	1	3	0	3	4	3	4	3	3	4	34
OG0000447	8	1	1	1	0	1	7	1	8	1	2	3	34
OG0000448	1	4	2	4	1	2	4	4	4	4	3	1	34
OG0000449	4	2	2	2	2	5	3	3	4	2	3	2	34
OG0000450	1	12	0	5	1	1	1	1	0	2	10	0	34
OG0000451	2	2	1	5	0	5	3	4	4	3	4	1	34
OG0000452	2	3	1	3	1	3	3	4	5	3	5	1	34
OG0000453	3	6	2	0	0	1	0	0	1	7	14	0	34
OG0000454	2	2	1	3	6	4	3	3	2	0	5	3	34
OG0000455	2	1	0	0	0	3	1	0	4	16	7	0	34
OG0000456	0	2	0	2	0	25	0	1	1	2	1	0	34
OG0000457	0	0	1	0	0	33	0	0	0	0	0	0	34
OG0000458	0	0	0	0	0	0	0	0	0	33	1	0	34
OG0000459	2	3	2	4	1	7	2	1	3	2	4	2	33
OG0000460	2	2	1	0	0	3	3	0	8	14	0	0	33
OG0000461	3	2	5	2	2	2	3	2	6	2	2	2	33
OG0000462	3	4	2	1	1	6	3	3	1	2	1	6	33
OG0000463	5	1	3	1	1	7	4	1	2	1	1	6	33
OG0000464	2	1	7	2	3	2	3	1	4	1	1	6	33
OG0000465	1	16	1	7	0	1	1	0	1	2	3	0	33
OG0000466	2	2	3	1	9	3	3	1	2	1	2	4	33
OG0000467	3	1	1	1	15	3	2	0	1	0	1	5	33
OG0000468	1	3	2	5	2	2	3	3	2	3	4	3	33
OG0000469	2	5	0	6	0	1	1	3	5	3	5	2	33
OG0000470	2	12	0	6	0	0	1	5	0	2	5	0	33
OG0000471	3	1	2	2	4	3	3	1	7	2	4	1	33
OG0000472	4	8	0	1	0	3	0	4	0	3	9	1	33
OG0000473	2	4	2	4	1	4	2	2	1	3	6	2	33
OG0000474	3	6	0	1	0	3	1	11	1	5	1	1	33
OG0000475	1	6	2	4	2	5	1	3	2	5	1	1	33
OG0000476	1	6	0	0	0	7	0	2	6	8	3	0	33
OG0000477	1	5	0	0	0	21	0	5	0	1	0	0	33
OG0000478	0	12	0	0	0	1	0	20	0	0	0	0	33
OG0000479	0	7	0	6	0	0	5	3	2	9	1	0	33
OG0000480	0	1	0	2	0	15	0	11	0	2	1	1	33
OG0000481	0	0	0	0	0	33	0	0	0	0	0	0	33
OG0000482	0	0	0	0	0	29	1	0	2	0	0	1	33
OG0000483	2	2	2	3	2	2	3	3	4	2	2	5	32
OG0000484	1	3	3	6	1	3	3	3	1	3	4	1	32
OG0000485	1	6	0	1	1	2	2	0	3	0	16	0	32
OG0000486	5	2	2	2	2	2	4	2	5	1	3	2	32
OG0000487	2	2	2	3	1	5	3	3	3	2	4	2	32
OG0000488	3	1	2	1	1	8	5	2	5	0	0	4	32
OG0000489	1	1	1	2	0	14	1	1	4	2	4	1	32
OG0000490	1	4	1	8	2	5	1	1	1	3	4	1	32
OG0000491	1	3	4	3	3	2	1	3	3	2	4	3	32
OG0000492	1	3	1	4	5	6	2	3	1	2	3	1	32
OG0000493	2	0	0	0	0	2	5	0	1	0	20	2	32
OG0000494	3	2	3	3	5	2	2	3	2	1	4	2	32
OG0000495	13	2	0	1	0	3	1	3	1	2	6	0	32
OG0000496	0	3	0	6	0	9	2	0	0	4	8	0	32
OG0000497	0	3	0	1	0	25	0	0	1	2	0	0	32
OG0000498	0	2	0	0	0	29	0	0	0	1	0	0	32
OG0000499	0	5	1	17	0	1	0	3	0	1	1	3	32
OG0000500	0	0	0	0	0	32	0	0	0	0	0	0	32
OG0000501	0	0	0	0	0	32	0	0	0	0	0	0	32
OG0000502	0	0	0	0	0	0	0	32	0	0	0	0	32
OG0000503	1	4	1	3	2	7	1	1	2	3	3	3	31
OG0000504	3	1	5	3	1	2	2	1	1	3	4	5	31
OG0000505	2	6	1	2	0	1	3	4	4	2	5	1	31
OG0000506	2	2	2	8	3	1	3	1	2	2	1	4	31
OG0000507	2	3	2	7	1	2	2	2	4	2	2	2	31
OG0000508	3	3	5	3	1	3	3	1	2	2	2	3	31
OG0000509	2	3	2	4	2	2	3	3	2	3	3	2	31
OG0000510	5	2	1	1	0	5	3	1	0	4	5	4	31
OG0000511	4	2	3	2	3	1	2	1	4	2	2	5	31
OG0000512	1	4	2	2	4	1	4	5	1	4	2	1	31
OG0000513	2	0	0	0	0	27	1	0	1	0	0	0	31
OG0000514	3	2	2	2	2	3	4	3	3	2	3	2	31
OG0000515	3	2	2	4	2	3	1	6	2	2	1	3	31
OG0000516	2	2	2	3	1	2	2	1	9	1	2	4	31
OG0000517	1	3	3	4	1	1	3	3	1	3	5	3	31
OG0000518	1	2	2	3	1	2	2	2	7	3	5	1	31
OG0000519	1	2	1	3	0	11	0	1	3	4	3	2	31
OG0000520	2	2	3	3	1	4	2	2	2	3	5	2	31
OG0000521	2	5	0	0	0	9	7	0	0	2	6	0	31
OG0000522	1	5	0	4	0	6	1	1	9	2	2	0	31
OG0000523	0	2	0	11	0	6	0	2	2	1	7	0	31
OG0000524	0	5	1	12	0	0	1	0	0	1	11	0	31
OG0000525	0	2	0	0	0	28	0	1	0	0	0	0	31
OG0000526	0	4	2	2	0	1	1	0	0	2	18	1	31
OG0000527	0	3	0	1	0	6	0	5	0	9	7	0	31
OG0000528	0	0	1	1	0	20	1	0	0	0	8	0	31
OG0000529	0	0	0	31	0	0	0	0	0	0	0	0	31
OG0000530	0	0	0	1	0	0	0	29	0	0	1	0	31
OG0000531	0	0	0	0	0	30	0	1	0	0	0	0	31
OG0000532	0	0	0	0	0	29	0	0	1	0	1	0	31
OG0000533	0	0	0	0	0	0	0	0	0	0	31	0	31
OG0000534	0	0	0	0	0	0	0	0	0	0	31	0	31
OG0000535	11	0	6	0	0	6	5	0	0	0	0	2	30
OG0000536	6	0	0	0	6	4	7	0	5	0	0	2	30
OG0000537	1	3	5	3	1	3	1	3	2	1	6	1	30
OG0000538	3	1	5	3	5	2	2	2	2	1	2	2	30
OG0000539	2	3	3	2	3	3	3	2	2	1	4	2	30
OG0000540	18	0	0	0	0	0	6	0	0	0	0	6	30
OG0000541	11	1	1	0	2	3	1	0	2	3	1	5	30
OG0000542	4	2	1	2	3	3	4	2	2	0	2	5	30
OG0000543	2	1	0	0	2	7	3	2	4	3	3	3	30
OG0000544	3	2	5	2	2	4	3	2	2	1	1	3	30
OG0000545	7	0	1	0	3	7	5	0	2	0	0	5	30
OG0000546	2	2	2	3	2	3	3	3	2	3	3	2	30
OG0000547	22	0	0	0	0	0	7	0	1	0	0	0	30
OG0000548	1	4	8	2	1	1	6	0	1	1	4	1	30
OG0000549	3	7	0	1	0	1	5	1	0	5	6	1	30
OG0000550	2	4	3	3	1	2	1	2	2	2	7	1	30
OG0000551	3	2	2	2	2	4	2	3	2	2	4	2	30
OG0000552	1	4	1	4	1	1	2	2	1	4	8	1	30
OG0000553	3	3	5	3	1	2	2	1	2	2	4	2	30
OG0000554	1	2	3	1	2	4	1	5	2	2	5	2	30
OG0000555	2	3	2	3	1	3	5	2	2	3	2	2	30
OG0000556	0	27	0	1	0	0	0	1	0	1	0	0	30
OG0000557	0	0	1	0	0	26	0	1	0	2	0	0	30
OG0000558	0	0	0	29	0	0	0	0	0	0	1	0	30
OG0000559	0	0	0	3	0	0	0	27	0	0	0	0	30
OG0000560	0	0	0	30	0	0	0	0	0	0	0	0	30
OG0000561	0	0	0	0	0	30	0	0	0	0	0	0	30
OG0000562	0	0	0	0	0	0	0	30	0	0	0	0	30
OG0000563	0	0	0	0	0	0	0	0	0	0	0	30	30
OG0000564	7	0	2	0	0	0	1	0	17	0	2	0	29
OG0000565	4	2	3	4	0	1	2	2	2	4	3	2	29
OG0000566	4	1	3	3	0	3	0	4	4	2	5	0	29
OG0000567	2	3	1	2	3	2	3	2	1	2	5	3	29
OG0000568	4	0	3	1	0	11	1	0	5	0	3	1	29
OG0000569	9	0	0	0	0	0	20	0	0	0	0	0	29
OG0000570	2	2	2	1	3	3	2	3	2	3	3	3	29
OG0000571	3	3	2	2	1	3	2	3	2	3	3	2	29
OG0000572	2	2	2	3	1	3	2	4	2	3	3	2	29
OG0000573	4	3	1	3	1	3	4	2	3	2	2	1	29
OG0000574	14	1	2	1	0	2	5	0	1	1	1	1	29
OG0000575	1	3	1	3	0	5	0	0	3	4	8	1	29
OG0000576	2	2	0	4	1	2	1	4	4	0	4	5	29
OG0000577	2	3	2	3	3	2	2	3	1	1	4	3	29
OG0000578	2	1	0	0	0	6	3	0	12	0	0	5	29
OG0000579	1	1	3	5	1	10	1	1	2	1	2	1	29
OG0000580	3	2	3	1	2	2	4	2	2	2	3	3	29
OG0000581	1	6	1	2	0	0	1	1	1	6	9	1	29
OG0000582	2	2	7	2	0	7	2	2	2	1	2	0	29
OG0000583	1	1	0	4	2	3	1	5	1	2	4	5	29
OG0000584	1	3	1	1	1	3	1	5	1	5	6	1	29
OG0000585	0	2	0	1	0	19	0	2	0	3	2	0	29
OG0000586	0	8	0	0	0	8	0	1	1	4	7	0	29
OG0000587	0	5	0	3	0	2	0	1	0	4	9	5	29
OG0000588	0	1	0	5	0	15	0	7	0	0	1	0	29
OG0000589	0	0	0	0	0	29	0	0	0	0	0	0	29
OG0000590	0	0	0	0	0	0	29	0	0	0	0	0	29
OG0000591	0	0	0	0	0	0	0	0	0	7	22	0	29
OG0000592	10	1	1	2	3	2	1	2	1	0	2	3	28
OG0000593	2	1	1	1	9	1	5	1	3	2	1	1	28
OG0000594	1	1	0	1	0	24	0	0	0	0	0	1	28
OG0000595	1	2	2	2	3	3	1	2	1	3	5	3	28
OG0000596	2	2	2	2	3	2	6	1	2	2	2	2	28
OG0000597	3	2	1	2	1	3	2	2	4	2	2	4	28
OG0000598	2	2	3	2	2	3	2	2	2	3	3	2	28
OG0000599	1	6	1	2	0	1	0	14	1	1	0	1	28
OG0000600	1	4	1	3	4	1	2	2	3	1	2	4	28
OG0000601	3	3	2	1	5	2	3	1	2	2	2	2	28
OG0000602	2	0	0	0	0	0	2	0	2	0	0	22	28
OG0000603	2	3	2	2	3	3	2	2	2	3	2	2	28
OG0000604	1	2	5	3	0	4	3	1	2	2	4	1	28
OG0000605	1	2	5	1	4	1	1	3	5	1	3	1	28
OG0000606	2	1	3	1	3	3	2	1	7	0	3	2	28
OG0000607	3	1	3	2	1	2	2	2	3	2	5	2	28
OG0000608	2	1	2	2	2	3	3	1	2	2	5	3	28
OG0000609	1	2	2	2	2	3	2	4	3	3	2	2	28
OG0000610	2	1	2	3	6	2	2	5	1	1	1	2	28
OG0000611	1	3	2	2	1	1	2	3	1	2	9	1	28
OG0000612	3	2	2	3	2	3	3	1	2	2	3	2	28
OG0000613	2	3	3	2	2	1	2	2	3	2	4	2	28
OG0000614	3	1	3	1	4	3	3	0	3	1	3	3	28
OG0000615	3	2	1	2	0	3	4	4	4	2	2	1	28
OG0000616	2	3	1	4	1	2	2	3	2	3	4	1	28
OG0000617	1	3	2	2	8	3	1	0	2	2	2	2	28
OG0000618	2	11	0	4	0	1	1	0	0	0	9	0	28
OG0000619	1	0	0	2	0	21	3	0	0	0	1	0	28
OG0000620	1	4	0	6	0	0	0	2	1	2	12	0	28
OG0000621	1	2	2	4	1	2	2	3	2	3	5	1	28
OG0000622	1	1	1	2	3	11	1	1	1	2	2	2	28
OG0000623	0	7	0	6	0	0	1	2	0	4	6	2	28
OG0000624	0	16	0	1	0	10	0	0	1	0	0	0	28
OG0000625	0	5	0	2	0	6	0	10	0	2	0	3	28
OG0000626	0	1	0	1	0	22	0	2	0	0	2	0	28
OG0000627	0	4	0	0	0	23	0	0	0	0	1	0	28
OG0000628	0	3	0	7	0	3	0	11	0	1	3	0	28
OG0000629	0	0	0	3	0	0	0	25	0	0	0	0	28
OG0000630	0	0	0	0	27	0	0	0	0	0	1	0	28
OG0000631	0	0	0	0	0	28	0	0	0	0	0	0	28
OG0000632	0	0	0	0	0	23	4	0	0	0	1	0	28
OG0000633	4	1	1	6	9	0	1	0	2	1	1	1	27
OG0000634	1	2	1	1	1	10	2	1	1	2	4	1	27
OG0000635	2	1	9	0	0	3	3	2	1	1	1	4	27
OG0000636	4	3	0	0	0	0	0	13	0	1	6	0	27
OG0000637	2	2	3	2	2	3	2	2	2	2	3	2	27
OG0000638	2	3	1	3	2	6	3	1	1	2	2	1	27
OG0000639	2	4	1	3	1	3	2	2	2	3	3	1	27
OG0000640	8	1	0	1	2	3	3	1	1	2	1	4	27
OG0000641	1	1	4	3	1	1	3	1	1	2	7	2	27
OG0000642	4	1	3	2	2	1	3	2	2	2	2	3	27
OG0000643	2	3	4	0	1	3	3	4	1	3	2	1	27
OG0000644	1	3	0	2	0	1	0	12	0	3	5	0	27
OG0000645	6	0	6	1	0	10	1	0	1	0	1	1	27
OG0000646	1	1	3	1	5	1	1	1	2	3	7	1	27
OG0000647	1	3	1	3	1	5	1	1	3	2	5	1	27
OG0000648	1	3	5	4	0	4	3	3	0	0	4	0	27
OG0000649	1	0	1	2	1	3	2	3	4	6	3	1	27
OG0000650	3	0	3	2	5	5	2	1	1	1	3	1	27
OG0000651	1	12	1	2	1	1	2	2	1	1	2	1	27
OG0000652	0	4	0	0	0	18	0	0	2	2	1	0	27
OG0000653	0	3	0	0	0	22	0	0	0	0	2	0	27
OG0000654	0	2	4	2	0	5	1	4	4	2	2	1	27
OG0000655	0	7	0	9	0	1	0	4	0	1	5	0	27
OG0000656	0	2	0	0	0	19	0	1	0	1	4	0	27
OG0000657	0	27	0	0	0	0	0	0	0	0	0	0	27
OG0000658	0	1	0	26	0	0	0	0	0	0	0	0	27
OG0000659	0	0	1	0	0	26	0	0	0	0	0	0	27
OG0000660	0	0	0	27	0	0	0	0	0	0	0	0	27
OG0000661	0	0	0	2	0	0	0	22	0	1	2	0	27
OG0000662	0	0	0	0	0	24	0	0	1	0	2	0	27
OG0000663	0	0	0	0	0	27	0	0	0	0	0	0	27
OG0000664	0	0	0	0	0	27	0	0	0	0	0	0	27
OG0000665	0	0	0	0	0	0	0	27	0	0	0	0	27
OG0000666	0	0	0	0	0	0	0	0	0	0	0	27	27
OG0000667	1	1	2	2	2	2	2	1	2	2	4	5	26
OG0000668	6	1	2	1	0	2	5	1	0	0	4	4	26
OG0000669	11	0	0	2	0	3	6	0	0	0	3	1	26
OG0000670	26	0	0	0	0	0	0	0	0	0	0	0	26
OG0000671	2	2	1	3	2	2	2	1	0	2	3	6	26
OG0000672	2	2	1	1	2	3	2	2	4	2	3	2	26
OG0000673	8	0	2	1	0	4	6	1	1	0	0	3	26
OG0000674	2	2	2	2	1	3	2	2	2	2	4	2	26
OG0000675	3	2	1	3	1	2	2	3	2	2	3	2	26
OG0000676	1	3	3	4	4	2	2	2	1	1	2	1	26
OG0000677	2	2	1	3	2	2	1	2	2	2	4	3	26
OG0000678	1	1	2	5	1	3	4	4	1	2	1	1	26
OG0000679	3	1	1	2	0	6	1	1	1	2	7	1	26
OG0000680	3	2	1	2	3	1	1	3	1	3	4	2	26
OG0000681	1	1	1	1	2	1	1	1	12	3	1	1	26
OG0000682	4	2	1	4	1	2	2	2	1	1	2	4	26
OG0000683	2	1	0	1	0	21	0	0	0	0	0	1	26
OG0000684	2	1	1	2	1	2	1	1	2	7	4	2	26
OG0000685	2	4	2	2	1	4	1	3	2	1	3	1	26
OG0000686	2	3	2	1	2	3	2	1	4	2	2	2	26
OG0000687	1	0	0	1	1	0	2	0	0	0	21	0	26
OG0000688	3	2	2	2	2	2	4	2	2	1	2	2	26
OG0000689	3	2	2	2	1	3	2	3	2	2	2	2	26
OG0000690	2	2	1	2	2	1	1	2	4	2	4	3	26
OG0000691	1	2	1	2	1	5	1	3	2	2	5	1	26
OG0000692	4	2	2	2	1	2	3	3	1	2	2	2	26
OG0000693	2	2	1	2	1	5	3	1	2	1	3	3	26
OG0000694	26	0	0	0	0	0	0	0	0	0	0	0	26
OG0000695	4	1	2	2	0	3	3	2	2	2	3	2	26
OG0000696	1	0	5	0	1	2	1	8	1	0	5	2	26
OG0000697	2	1	4	3	1	2	4	1	2	2	2	2	26
OG0000698	1	6	0	9	0	0	0	0	2	1	7	0	26
OG0000699	1	2	3	3	1	3	2	3	2	1	3	2	26
OG0000700	1	3	2	3	0	4	0	2	4	3	3	1	26
OG0000701	1	3	1	5	1	4	2	2	1	2	3	1	26
OG0000702	2	2	1	6	1	2	2	4	0	1	3	2	26
OG0000703	2	6	0	0	0	2	0	0	0	14	1	1	26
OG0000704	3	2	2	1	2	2	2	3	2	2	3	2	26
OG0000705	2	6	0	0	0	10	0	2	0	3	3	0	26
OG0000706	1	2	1	3	4	3	1	2	1	3	4	1	26
OG0000707	5	2	1	1	4	2	2	1	3	1	1	3	26
OG0000708	1	12	1	3	1	1	1	1	1	1	2	1	26
OG0000709	1	0	1	0	0	22	1	0	0	0	1	0	26
OG0000710	1	1	0	1	0	2	2	1	5	0	3	10	26
OG0000711	0	2	0	3	0	0	0	19	0	1	1	0	26
OG0000712	0	9	0	1	0	7	0	6	0	3	0	0	26
OG0000713	0	6	0	0	1	0	1	17	0	1	0	0	26
OG0000714	0	3	0	0	0	22	1	0	0	0	0	0	26
OG0000715	0	2	0	24	0	0	0	0	0	0	0	0	26
OG0000716	0	2	0	0	0	22	0	0	2	0	0	0	26
OG0000717	0	7	0	7	0	5	0	1	0	3	3	0	26
OG0000718	0	7	0	8	0	0	0	11	0	0	0	0	26
OG0000719	0	0	0	1	0	24	0	0	0	1	0	0	26
OG0000720	0	0	0	22	0	0	0	0	0	1	3	0	26
OG0000721	0	0	0	1	0	2	0	0	5	0	18	0	26
OG0000722	0	0	0	0	0	26	0	0	0	0	0	0	26
OG0000723	0	0	0	0	0	24	2	0	0	0	0	0	26
OG0000724	0	0	0	0	0	0	0	26	0	0	0	0	26
OG0000725	0	0	0	0	0	0	0	26	0	0	0	0	26
OG0000726	0	0	0	0	0	0	0	0	0	6	20	0	26
OG0000727	3	1	1	1	2	1	5	3	2	1	3	2	25
OG0000728	2	2	1	2	4	2	2	3	1	3	2	1	25
OG0000729	1	1	3	0	0	6	2	0	2	4	3	3	25
OG0000730	17	0	8	0	0	0	0	0	0	0	0	0	25
OG0000731	2	2	2	2	2	2	2	2	2	2	3	2	25
OG0000732	1	1	2	1	1	10	1	1	6	0	1	0	25
OG0000733	1	2	5	13	0	0	0	0	3	1	0	0	25
OG0000734	7	1	1	1	1	1	5	1	3	1	2	1	25
OG0000735	2	1	2	2	1	2	2	3	2	3	3	2	25
OG0000736	4	2	3	3	0	4	2	3	1	0	1	2	25
OG0000737	2	3	2	2	1	2	2	2	2	2	3	2	25
OG0000738	1	2	2	2	1	2	2	3	1	3	2	4	25
OG0000739	3	2	1	2	1	2	3	2	2	2	3	2	25
OG0000740	1	3	0	2	0	3	1	3	0	2	7	3	25
OG0000741	3	3	3	1	2	2	2	1	2	2	2	2	25
OG0000742	2	3	2	2	1	2	3	1	2	1	4	2	25
OG0000743	2	3	1	3	1	1	1	3	1	3	5	1	25
OG0000744	1	1	2	2	1	3	4	0	1	4	5	1	25
OG0000745	2	2	3	2	2	2	2	2	2	2	2	2	25
OG0000746	2	0	2	1	1	1	13	0	1	2	1	1	25
OG0000747	1	4	1	2	3	2	3	2	1	2	2	2	25
OG0000748	1	5	2	2	0	2	1	1	2	3	5	1	25
OG0000749	2	2	2	2	3	2	3	2	2	0	3	2	25
OG0000750	1	2	3	2	1	2	1	3	4	2	2	2	25
OG0000751	2	1	4	1	2	2	2	2	2	2	3	2	25
OG0000752	2	2	2	2	1	2	2	1	1	4	3	3	25
OG0000753	2	2	0	2	0	1	1	12	1	2	2	0	25
OG0000754	2	3	1	1	0	17	0	0	1	0	0	0	25
OG0000755	2	1	2	1	2	2	2	2	5	2	3	1	25
OG0000756	2	2	2	1	1	2	2	1	2	2	3	5	25
OG0000757	2	1	2	2	3	2	1	2	3	2	3	2	25
OG0000758	2	3	1	3	2	3	2	4	1	1	2	1	25
OG0000759	1	4	1	4	1	2	0	2	1	2	6	1	25
OG0000760	1	2	3	2	1	2	2	2	1	3	5	1	25
OG0000761	0	3	0	0	0	19	0	2	0	1	0	0	25
OG0000762	0	7	0	6	0	0	1	1	2	7	1	0	25
OG0000763	0	4	0	0	0	16	0	5	0	0	0	0	25
OG0000764	0	6	0	2	0	8	1	2	0	2	4	0	25
OG0000765	0	1	0	2	0	22	0	0	0	0	0	0	25
OG0000766	0	4	0	1	1	16	0	2	0	0	1	0	25
OG0000767	0	0	15	0	4	0	0	0	6	0	0	0	25
OG0000768	0	0	1	0	0	22	0	0	0	0	2	0	25
OG0000769	0	0	0	25	0	0	0	0	0	0	0	0	25
OG0000770	0	0	0	25	0	0	0	0	0	0	0	0	25
OG0000771	0	0	0	24	0	0	0	1	0	0	0	0	25
OG0000772	0	0	0	1	0	24	0	0	0	0	0	0	25
OG0000773	0	0	0	0	0	25	0	0	0	0	0	0	25
OG0000774	0	0	0	0	0	1	0	0	0	24	0	0	25
OG0000775	0	0	0	0	0	0	0	25	0	0	0	0	25
OG0000776	2	1	3	1	4	2	1	1	5	1	2	1	24
OG0000777	2	2	2	2	2	2	2	2	2	2	2	2	24
OG0000778	2	1	2	2	1	3	2	2	2	2	2	3	24
OG0000779	2	2	2	2	2	2	3	1	3	1	2	2	24
OG0000780	2	2	4	0	1	2	2	2	3	2	2	2	24
OG0000781	2	2	1	2	2	2	3	2	3	2	2	1	24
OG0000782	3	2	1	2	1	2	2	2	2	2	3	2	24
OG0000783	2	2	0	2	0	3	1	3	3	1	1	6	24
OG0000784	1	2	2	1	2	5	1	1	4	1	3	1	24
OG0000785	24	0	0	0	0	0	0	0	0	0	0	0	24
OG0000786	1	1	1	2	4	1	2	2	2	1	4	3	24
OG0000787	2	2	4	0	1	4	2	2	2	2	1	2	24
OG0000788	1	3	2	2	1	1	3	3	1	2	4	1	24
OG0000789	2	2	2	2	2	2	2	2	2	3	1	2	24
OG0000790	1	1	2	1	2	3	5	2	2	1	1	3	24
OG0000791	3	1	1	2	1	4	5	2	3	0	1	1	24
OG0000792	3	2	3	1	3	2	1	1	3	2	1	2	24
OG0000793	3	2	3	1	2	1	2	1	3	3	2	1	24
OG0000794	3	1	4	1	5	1	2	1	2	1	1	2	24
OG0000795	2	2	2	2	2	2	2	2	2	2	2	2	24
OG0000796	1	3	1	2	5	1	1	1	1	3	4	1	24
OG0000797	4	2	1	2	3	3	1	2	1	2	2	1	24
OG0000798	4	1	2	3	2	2	1	2	3	0	1	3	24
OG0000799	4	4	0	3	0	0	1	9	0	1	2	0	24
OG0000800	1	1	8	1	0	6	2	1	1	1	1	1	24
OG0000801	2	3	2	1	3	1	2	0	3	1	3	3	24
OG0000802	2	2	2	1	2	1	2	2	3	2	3	2	24
OG0000803	2	2	2	3	1	2	1	2	2	3	2	2	24
OG0000804	2	2	2	1	2	2	3	2	3	1	2	2	24
OG0000805	2	2	2	3	2	3	3	1	2	1	2	1	24
OG0000806	2	2	2	1	1	3	4	1	1	1	4	2	24
OG0000807	1	1	1	1	1	1	3	8	2	2	2	1	24
OG0000808	1	1	1	3	1	6	1	1	5	1	2	1	24
OG0000809	4	3	3	0	0	2	2	0	0	6	0	4	24
OG0000810	1	0	0	0	0	18	0	0	1	2	2	0	24
OG0000811	2	3	2	2	1	2	1	2	2	3	3	1	24
OG0000812	1	3	2	14	0	1	2	1	0	0	0	0	24
OG0000813	4	2	1	1	0	8	2	1	1	1	1	2	24
OG0000814	2	1	0	1	0	9	3	2	1	1	1	3	24
OG0000815	1	2	2	1	1	8	1	3	1	1	1	2	24
OG0000816	2	2	2	2	1	4	0	2	2	2	3	2	24
OG0000817	4	1	1	1	1	2	4	2	5	1	1	1	24
OG0000818	1	2	5	3	0	4	1	1	3	1	0	3	24
OG0000819	1	6	0	2	0	5	0	8	0	1	1	0	24
OG0000820	0	3	0	0	0	17	0	2	0	1	1	0	24
OG0000821	0	7	0	2	0	15	0	0	0	0	0	0	24
OG0000822	0	5	0	4	0	6	2	5	0	2	0	0	24
OG0000823	0	1	0	10	0	0	3	6	0	0	4	0	24
OG0000824	0	1	0	4	0	0	0	15	1	3	0	0	24
OG0000825	0	3	0	2	0	18	1	0	0	0	0	0	24
OG0000826	0	2	2	4	2	6	0	2	1	2	1	2	24
OG0000827	0	1	2	4	0	6	0	1	4	1	5	0	24
OG0000828	0	2	6	7	0	3	0	2	0	2	1	1	24
OG0000829	0	2	0	9	0	0	0	7	0	3	3	0	24
OG0000830	0	0	16	2	0	4	0	0	2	0	0	0	24
OG0000831	0	0	0	1	0	22	0	0	1	0	0	0	24
OG0000832	0	0	0	1	0	21	0	1	0	0	1	0	24
OG0000833	0	0	0	0	1	22	0	0	0	0	0	1	24
OG0000834	0	0	0	0	0	24	0	0	0	0	0	0	24
OG0000835	0	0	0	0	0	0	0	24	0	0	0	0	24
OG0000836	0	0	0	0	0	0	0	0	0	0	23	1	24
OG0000837	1	16	0	1	0	1	1	0	1	0	1	1	23
OG0000838	2	3	2	2	1	2	1	2	2	2	2	2	23
OG0000839	2	2	2	1	2	2	2	2	2	2	2	2	23
OG0000840	2	1	1	1	3	2	2	2	2	2	4	1	23
OG0000841	2	2	4	1	1	2	1	1	1	1	2	5	23
OG0000842	2	1	3	1	3	2	3	1	2	1	1	3	23
OG0000843	3	2	1	2	1	2	2	2	1	2	2	3	23
OG0000844	4	5	4	0	0	6	1	0	1	2	0	0	23
OG0000845	3	1	2	1	1	2	3	3	1	2	3	1	23
OG0000846	1	1	1	2	0	0	3	1	9	2	1	2	23
OG0000847	1	8	1	1	2	3	1	1	1	1	2	1	23
OG0000848	1	4	1	0	1	2	1	5	1	3	3	1	23
OG0000849	23	0	0	0	0	0	0	0	0	0	0	0	23
OG0000850	3	1	2	1	3	2	2	1	2	2	1	3	23
OG0000851	1	3	1	7	2	1	1	3	1	0	2	1	23
OG0000852	1	2	1	2	0	2	6	2	1	2	3	1	23
OG0000853	4	0	0	2	1	1	0	2	0	1	11	1	23
OG0000854	3	1	3	2	2	2	2	2	1	2	2	1	23
OG0000855	2	2	1	2	1	2	2	2	2	2	3	2	23
OG0000856	1	1	2	2	2	2	3	2	2	1	3	2	23
OG0000857	2	4	1	4	0	1	0	2	0	5	4	0	23
OG0000858	1	1	2	1	2	2	9	1	1	1	1	1	23
OG0000859	2	2	2	2	2	3	2	1	2	1	2	2	23
OG0000860	3	2	2	3	1	2	2	1	2	2	1	2	23
OG0000861	1	4	0	2	0	5	1	3	0	5	1	1	23
OG0000862	1	12	1	1	1	1	1	1	1	1	1	1	23
OG0000863	1	5	0	3	0	2	0	4	0	2	5	1	23
OG0000864	2	2	1	2	2	2	2	2	2	2	2	2	23
OG0000865	2	1	2	2	2	2	3	1	3	1	2	2	23
OG0000866	1	1	1	1	4	3	2	2	1	2	2	3	23
OG0000867	2	1	5	2	1	1	3	1	2	1	2	2	23
OG0000868	1	2	0	6	1	0	0	0	0	3	9	1	23
OG0000869	1	6	0	5	0	2	1	0	0	3	4	1	23
OG0000870	2	3	1	1	1	2	2	1	2	2	4	2	23
OG0000871	1	2	1	2	1	2	1	2	1	7	2	1	23
OG0000872	1	2	0	1	0	16	0	0	1	0	2	0	23
OG0000873	1	0	0	0	0	18	3	0	0	0	1	0	23
OG0000874	0	2	0	0	0	4	1	0	5	7	2	2	23
OG0000875	0	1	0	1	0	20	0	1	0	0	0	0	23
OG0000876	0	4	0	0	0	11	0	2	4	2	0	0	23
OG0000877	0	2	0	1	0	0	0	20	0	0	0	0	23
OG0000878	0	7	0	5	0	1	0	7	0	0	3	0	23
OG0000879	0	8	1	2	0	3	0	3	0	1	5	0	23
OG0000880	0	3	0	5	0	0	0	4	0	6	5	0	23
OG0000881	0	1	0	4	0	4	0	4	0	2	8	0	23
OG0000882	0	6	0	0	0	14	2	1	0	0	0	0	23
OG0000883	0	0	0	1	0	21	0	0	0	1	0	0	23
OG0000884	0	0	0	0	23	0	0	0	0	0	0	0	23
OG0000885	0	0	0	0	1	15	0	0	7	0	0	0	23
OG0000886	0	0	0	0	23	0	0	0	0	0	0	0	23
OG0000887	0	0	0	0	0	23	0	0	0	0	0	0	23
OG0000888	0	0	0	0	0	0	23	0	0	0	0	0	23
OG0000889	0	0	0	0	0	0	0	0	0	23	0	0	23
OG0000890	0	0	0	0	0	0	0	0	0	0	23	0	23
OG0000891	21	0	0	0	0	0	1	0	0	0	0	0	22
OG0000892	3	2	2	1	1	1	2	1	4	2	2	1	22
OG0000893	3	2	2	1	2	2	2	2	2	0	2	2	22
OG0000894	20	0	1	0	0	0	0	0	0	1	0	0	22
OG0000895	2	1	0	1	2	3	2	1	3	0	6	1	22
OG0000896	2	0	1	2	0	3	2	8	1	0	1	2	22
OG0000897	2	2	1	2	0	0	3	2	1	3	4	2	22
OG0000898	2	1	2	2	1	1	2	1	3	2	3	2	22
OG0000899	2	0	0	6	1	0	1	1	2	4	5	0	22
OG0000900	3	2	0	2	3	1	2	2	0	1	2	4	22
OG0000901	2	2	1	1	2	2	3	0	2	2	3	2	22
OG0000902	2	1	2	2	1	1	2	3	2	2	2	2	22
OG0000903	2	1	2	2	1	2	3	3	1	1	3	1	22
OG0000904	1	1	2	3	1	3	2	1	3	1	3	1	22
OG0000905	1	0	2	3	0	11	0	0	1	0	2	2	22
OG0000906	2	2	2	2	2	2	1	2	1	2	2	2	22
OG0000907	2	2	1	1	2	2	2	2	2	2	2	2	22
OG0000908	2	2	3	1	1	2	2	1	2	0	4	2	22
OG0000909	2	2	2	2	1	3	1	2	2	1	2	2	22
OG0000910	2	1	1	1	1	1	1	1	1	4	4	4	22
OG0000911	2	1	3	1	1	2	1	2	1	2	3	3	22
OG0000912	2	2	0	3	0	2	0	1	2	3	7	0	22
OG0000913	2	1	3	1	1	2	3	2	2	1	3	1	22
OG0000914	1	2	2	2	0	8	1	2	1	0	2	1	22
OG0000915	1	4	1	3	2	1	1	1	1	2	4	1	22
OG0000916	2	2	2	2	2	2	1	2	2	1	2	2	22
OG0000917	3	1	3	2	2	1	1	1	1	2	2	3	22
OG0000918	2	1	2	1	2	2	2	2	2	2	2	2	22
OG0000919	3	2	2	1	2	2	2	0	2	2	2	2	22
OG0000920	2	2	2	2	1	2	2	1	2	2	2	2	22
OG0000921	2	2	2	1	2	2	2	3	2	1	2	1	22
OG0000922	2	3	1	1	1	2	2	2	1	2	4	1	22
OG0000923	1	2	3	1	1	3	2	1	2	1	3	2	22
OG0000924	2	1	2	1	4	2	1	2	2	1	2	2	22
OG0000925	1	0	1	1	1	4	2	0	0	1	2	9	22
OG0000926	2	3	2	1	1	1	2	2	2	2	2	2	22
OG0000927	2	2	2	1	2	2	2	1	2	2	2	2	22
OG0000928	1	2	1	2	3	2	1	3	2	2	2	1	22
OG0000929	1	1	1	9	1	1	2	2	1	1	1	1	22
OG0000930	1	1	1	3	0	1	1	1	9	1	2	1	22
OG0000931	2	2	1	2	2	2	1	2	1	2	3	2	22
OG0000932	1	2	1	3	2	1	1	3	1	3	3	1	22
OG0000933	1	1	0	0	1	18	1	0	0	0	0	0	22
OG0000934	1	1	0	0	0	9	2	0	3	6	0	0	22
OG0000935	0	11	0	2	0	6	0	3	0	0	0	0	22
OG0000936	0	3	0	6	0	0	0	9	0	1	3	0	22
OG0000937	0	2	0	1	0	1	0	17	0	0	1	0	22
OG0000938	0	7	0	10	0	0	0	1	0	0	4	0	22
OG0000939	0	6	0	0	0	3	0	2	0	2	9	0	22
OG0000940	0	3	0	0	0	18	0	1	0	0	0	0	22
OG0000941	0	1	0	0	0	0	0	21	0	0	0	0	22
OG0000942	0	3	0	0	0	14	0	0	3	2	0	0	22
OG0000943	0	3	2	4	0	1	0	0	0	9	2	1	22
OG0000944	0	3	0	0	0	15	0	2	0	2	0	0	22
OG0000945	0	4	0	4	0	2	0	5	0	0	7	0	22
OG0000946	0	3	0	3	0	3	0	2	0	2	9	0	22
OG0000947	0	1	0	0	0	18	0	3	0	0	0	0	22
OG0000948	0	1	0	0	0	20	0	1	0	0	0	0	22
OG0000949	0	0	0	22	0	0	0	0	0	0	0	0	22
OG0000950	0	0	0	1	1	0	0	20	0	0	0	0	22
OG0000951	0	0	0	22	0	0	0	0	0	0	0	0	22
OG0000952	0	0	0	1	0	6	0	2	0	0	13	0	22
OG0000953	0	0	0	0	0	22	0	0	0	0	0	0	22
OG0000954	0	0	0	0	0	22	0	0	0	0	0	0	22
OG0000955	0	0	0	0	0	22	0	0	0	0	0	0	22
OG0000956	0	0	0	0	0	22	0	0	0	0	0	0	22
OG0000957	0	0	0	0	0	0	0	22	0	0	0	0	22
OG0000958	0	0	0	0	0	0	0	0	22	0	0	0	22
OG0000959	0	0	0	0	0	0	0	0	0	0	22	0	22
OG0000960	1	1	2	1	3	2	2	1	1	1	1	5	21
OG0000961	2	2	2	1	2	2	2	1	2	1	2	2	21
OG0000962	1	3	1	2	3	1	1	2	1	2	3	1	21
OG0000963	1	2	2	7	1	1	1	2	1	1	1	1	21
OG0000964	3	3	1	1	1	1	3	1	1	2	2	2	21
OG0000965	2	2	0	2	0	0	1	1	0	10	2	1	21
OG0000966	3	1	2	1	2	1	1	1	1	1	4	3	21
OG0000967	1	2	1	2	0	1	3	2	1	3	2	3	21
OG0000968	3	1	2	2	1	2	1	2	3	2	1	1	21
OG0000969	2	1	2	2	1	3	4	2	1	0	2	1	21
OG0000970	3	1	1	2	2	1	2	2	2	1	2	2	21
OG0000971	2	1	1	2	2	2	2	1	2	2	2	2	21
OG0000972	4	1	1	1	2	1	2	1	2	2	3	1	21
OG0000973	2	2	2	1	2	1	2	1	2	1	3	2	21
OG0000974	2	2	1	3	1	2	2	2	1	1	3	1	21
OG0000975	2	2	2	2	1	2	2	1	1	2	2	2	21
OG0000976	2	1	2	1	2	1	3	1	2	2	2	2	21
OG0000977	2	2	1	2	1	2	3	2	1	1	3	1	21
OG0000978	2	1	1	1	2	3	2	1	2	2	3	1	21
OG0000979	3	2	2	1	0	2	1	1	2	2	3	2	21
OG0000980	3	1	1	1	1	0	0	10	1	1	1	1	21
OG0000981	2	2	2	2	1	2	2	1	1	2	2	2	21
OG0000982	1	2	1	1	1	1	1	1	2	6	1	3	21
OG0000983	2	3	1	3	1	1	1	2	2	1	2	2	21
OG0000984	1	1	1	1	8	1	1	1	2	1	2	1	21
OG0000985	1	2	1	2	1	2	2	3	1	2	2	2	21
OG0000986	2	2	1	1	1	2	1	2	1	3	4	1	21
OG0000987	1	1	2	6	1	2	2	2	1	1	1	1	21
OG0000988	2	2	5	3	0	1	1	2	0	1	2	2	21
OG0000989	1	9	1	1	0	1	1	1	1	1	1	3	21
OG0000990	1	1	2	2	3	2	1	2	1	2	3	1	21
OG0000991	2	1	1	2	1	2	2	1	2	2	3	2	21
OG0000992	2	2	1	2	1	5	1	1	1	2	2	1	21
OG0000993	2	1	3	1	1	3	3	1	1	1	1	3	21
OG0000994	1	2	3	2	1	4	1	2	2	1	1	1	21
OG0000995	1	1	2	1	1	5	3	1	1	1	3	1	21
OG0000996	1	3	1	4	2	1	1	1	1	1	4	1	21
OG0000997	2	2	1	2	2	1	1	2	1	3	2	2	21
OG0000998	1	3	1	2	2	3	1	1	1	2	2	2	21
OG0000999	1	2	3	2	1	2	1	1	3	2	2	1	21
OG0001000	1	1	1	3	1	3	1	2	3	2	2	1	21
OG0001001	1	2	1	2	2	4	1	1	1	1	4	1	21
OG0001002	1	1	2	2	1	2	1	4	1	3	2	1	21
OG0001003	2	2	0	2	0	3	3	1	0	2	4	2	21
OG0001004	2	1	2	3	1	1	2	1	2	1	2	3	21
OG0001005	1	2	2	3	1	2	1	2	1	2	3	1	21
OG0001006	2	1	1	2	3	2	1	2	2	1	3	1	21
OG0001007	1	4	0	1	1	2	1	3	1	1	4	2	21
OG0001008	1	1	0	9	0	0	0	1	0	6	3	0	21
OG0001009	1	2	1	1	1	1	1	1	2	3	6	1	21
OG0001010	2	1	2	1	1	2	2	1	3	2	2	2	21
OG0001011	1	2	2	2	1	2	4	2	1	1	2	1	21
OG0001012	1	2	2	3	2	1	1	2	2	1	2	2	21
OG0001013	2	2	1	2	2	2	1	2	2	2	1	2	21
OG0001014	3	2	2	1	2	2	2	0	1	2	2	2	21
OG0001015	1	2	1	1	5	2	1	1	1	2	3	1	21
OG0001016	1	1	1	4	1	2	4	2	1	1	2	1	21
OG0001017	1	1	2	1	4	2	1	3	1	1	3	1	21
OG0001018	1	2	3	3	1	3	1	1	2	1	1	2	21
OG0001019	2	2	2	1	1	2	2	1	2	2	3	1	21
OG0001020	3	1	2	1	1	3	2	2	1	1	3	1	21
OG0001021	1	1	3	1	3	3	2	1	3	0	1	2	21
OG0001022	1	1	1	1	1	8	1	1	2	1	1	2	21
OG0001023	1	3	1	2	1	2	0	1	5	2	1	2	21
OG0001024	1	2	2	1	1	4	2	1	1	1	3	2	21
OG0001025	1	3	1	4	0	2	1	2	3	1	2	1	21
OG0001026	1	2	2	2	1	4	1	2	1	1	1	3	21
OG0001027	7	2	1	1	0	2	2	0	0	2	2	2	21
OG0001028	2	0	0	0	0	0	0	15	0	3	1	0	21
OG0001029	2	1	2	2	4	2	2	0	2	0	1	3	21
OG0001030	2	1	0	2	4	2	2	1	4	1	1	1	21
OG0001031	2	2	2	1	1	2	2	1	1	3	2	2	21
OG0001032	2	2	1	1	3	2	2	1	2	1	2	2	21
OG0001033	1	1	1	1	5	2	1	1	4	1	1	2	21
OG0001034	1	2	2	1	1	2	1	1	3	2	3	2	21
OG0001035	2	2	1	2	1	1	2	1	1	3	4	1	21
OG0001036	3	1	0	4	0	0	3	0	3	1	2	4	21
OG0001037	1	1	1	3	2	5	1	1	1	1	3	1	21
OG0001038	2	2	2	1	2	2	1	2	1	2	2	2	21
OG0001039	0	1	3	0	0	5	0	0	3	7	2	0	21
OG0001040	0	1	0	20	0	0	0	0	0	0	0	0	21
OG0001041	0	2	0	2	0	0	0	17	0	0	0	0	21
OG0001042	0	5	0	7	0	0	2	3	0	1	2	1	21
OG0001043	0	4	0	3	0	1	0	0	0	0	13	0	21
OG0001044	0	4	0	2	0	1	0	14	0	0	0	0	21
OG0001045	0	6	0	1	0	11	0	0	0	1	2	0	21
OG0001046	0	4	0	0	0	14	0	3	0	0	0	0	21
OG0001047	0	2	2	1	0	5	0	4	1	2	4	0	21
OG0001048	0	2	1	1	0	1	0	1	6	1	6	2	21
OG0001049	0	1	0	0	0	0	0	20	0	0	0	0	21
OG0001050	0	1	1	2	0	10	4	1	0	1	1	0	21
OG0001051	0	3	0	9	0	0	0	4	0	1	4	0	21
OG0001052	0	9	0	12	0	0	0	0	0	0	0	0	21
OG0001053	0	7	0	0	0	0	0	3	1	3	7	0	21
OG0001054	0	19	0	2	0	0	0	0	0	0	0	0	21
OG0001055	0	0	6	0	0	4	0	0	1	1	9	0	21
OG0001056	0	0	0	21	0	0	0	0	0	0	0	0	21
OG0001057	0	0	0	19	0	0	0	0	0	1	1	0	21
OG0001058	0	0	0	0	0	21	0	0	0	0	0	0	21
OG0001059	0	0	0	0	0	21	0	0	0	0	0	0	21
OG0001060	0	0	0	0	0	20	0	0	0	0	1	0	21
OG0001061	0	0	0	0	0	0	0	0	21	0	0	0	21
OG0001062	0	0	0	0	0	0	0	0	0	0	20	1	21
OG0001063	1	1	2	1	1	1	8	1	1	1	1	1	20
OG0001064	2	1	2	1	2	1	2	1	2	2	2	2	20
OG0001065	2	1	1	1	2	2	1	5	1	1	2	1	20
OG0001066	1	1	2	1	4	3	2	1	1	2	1	1	20
OG0001067	2	2	1	1	3	3	1	2	1	1	2	1	20
OG0001068	2	1	1	0	2	3	3	1	3	0	2	2	20
OG0001069	2	2	2	1	2	1	1	1	2	2	2	2	20
OG0001070	1	1	2	1	1	3	3	2	1	1	3	1	20
OG0001071	2	1	2	1	2	3	2	1	1	2	2	1	20
OG0001072	2	2	1	2	1	1	1	2	1	2	2	3	20
OG0001073	2	2	1	2	2	2	1	2	1	2	2	1	20
OG0001074	2	3	2	2	0	2	3	0	1	2	2	1	20
OG0001075	1	2	2	2	1	2	1	2	1	2	3	1	20
OG0001076	2	0	4	0	0	9	3	0	1	0	0	1	20
OG0001077	1	1	2	2	3	0	1	1	1	3	3	2	20
OG0001078	3	1	1	1	1	0	4	1	3	1	1	3	20
OG0001079	2	1	1	3	3	1	1	1	2	1	2	2	20
OG0001080	1	2	4	1	2	1	1	2	1	2	2	1	20
OG0001081	2	2	1	2	1	2	2	2	2	1	2	1	20
OG0001082	2	1	1	1	1	3	3	1	1	1	1	4	20
OG0001083	2	1	2	2	1	2	1	1	1	2	3	2	20
OG0001084	1	0	0	2	8	1	2	2	1	1	2	0	20
OG0001085	2	1	5	1	3	1	1	0	1	2	2	1	20
OG0001086	1	6	1	1	2	1	1	3	1	1	2	0	20
OG0001087	1	0	1	0	2	2	1	3	1	1	1	7	20
OG0001088	3	1	1	2	2	3	1	3	1	1	1	1	20
OG0001089	2	2	1	2	1	2	2	2	1	1	3	1	20
OG0001090	1	1	1	1	1	6	1	1	1	1	4	1	20
OG0001091	1	2	1	4	1	1	1	3	1	2	2	1	20
OG0001092	19	0	0	0	0	0	1	0	0	0	0	0	20
OG0001093	2	2	1	2	3	3	1	1	1	1	2	1	20
OG0001094	1	1	1	1	1	1	6	0	1	5	1	1	20
OG0001095	4	0	0	0	0	0	3	0	0	0	0	13	20
OG0001096	1	2	3	1	1	6	2	2	1	0	0	1	20
OG0001097	1	1	3	2	1	1	1	1	1	1	6	1	20
OG0001098	1	2	1	1	1	2	3	2	1	2	3	1	20
OG0001099	1	1	2	2	1	3	3	2	1	1	2	1	20
OG0001100	2	1	1	1	0	1	5	1	1	1	1	5	20
OG0001101	3	5	0	0	0	10	0	1	0	1	0	0	20
OG0001102	4	1	1	1	5	1	1	0	2	1	1	2	20
OG0001103	3	1	3	1	2	1	4	1	2	1	0	1	20
OG0001104	2	2	2	2	2	1	2	2	2	0	2	1	20
OG0001105	1	2	2	2	2	2	1	2	1	2	2	1	20
OG0001106	2	1	1	2	1	2	2	2	1	1	2	3	20
OG0001107	1	1	2	2	1	3	2	3	1	1	1	2	20
OG0001108	1	1	2	1	1	3	1	1	1	2	5	1	20
OG0001109	1	1	2	1	0	2	3	1	1	3	4	1	20
OG0001110	2	1	2	1	3	2	2	1	2	0	1	3	20
OG0001111	1	1	1	2	0	5	2	1	0	1	6	0	20
OG0001112	5	1	1	1	2	1	1	2	2	2	1	1	20
OG0001113	4	2	2	1	1	1	2	2	1	2	1	1	20
OG0001114	1	1	0	2	2	2	2	2	1	1	4	2	20
OG0001115	2	1	1	2	2	2	5	1	1	1	1	1	20
OG0001116	3	1	2	1	1	2	3	1	2	1	1	2	20
OG0001117	2	1	2	0	3	1	4	1	1	1	2	2	20
OG0001118	1	2	3	2	0	2	1	1	4	1	1	2	20
OG0001119	2	2	1	1	2	2	2	2	2	1	2	1	20
OG0001120	1	1	1	1	1	2	4	1	3	1	3	1	20
OG0001121	2	2	1	1	1	2	1	2	1	2	3	2	20
OG0001122	1	2	1	2	3	1	1	2	2	2	2	1	20
OG0001123	1	1	1	2	2	3	2	2	1	1	3	1	20
OG0001124	1	1	1	2	2	1	2	2	1	2	3	2	20
OG0001125	2	3	2	1	0	2	1	1	2	2	2	2	20
OG0001126	2	2	1	2	1	1	1	3	1	2	3	1	20
OG0001127	2	1	3	1	1	2	2	2	1	1	2	2	20
OG0001128	1	2	2	1	1	3	3	1	4	0	1	1	20
OG0001129	2	2	2	1	1	2	3	1	1	2	2	1	20
OG0001130	1	2	2	3	2	0	3	2	1	2	1	1	20
OG0001131	2	2	1	2	1	2	2	1	1	3	2	1	20
OG0001132	1	0	12	1	0	0	2	0	0	0	4	0	20
OG0001133	2	1	2	2	1	2	3	1	2	0	2	2	20
OG0001134	1	1	1	1	2	1	5	1	2	2	2	1	20
OG0001135	2	1	1	1	2	4	0	6	0	1	1	1	20
OG0001136	2	10	0	3	0	0	3	2	0	0	0	0	20
OG0001137	1	1	1	2	3	1	1	1	5	1	1	2	20
OG0001138	1	1	1	2	2	2	2	2	2	2	2	1	20
OG0001139	3	3	1	2	1	1	2	2	2	0	1	2	20
OG0001140	4	1	1	1	1	2	2	1	2	2	2	1	20
OG0001141	1	1	1	1	2	2	6	1	1	1	2	1	20
OG0001142	1	2	1	2	1	2	2	2	1	1	4	1	20
OG0001143	1	14	0	1	0	1	0	1	0	1	1	0	20
OG0001144	1	3	3	2	2	2	1	2	1	1	1	1	20
OG0001145	1	1	1	1	1	1	9	1	1	1	1	1	20
OG0001146	1	2	1	2	2	2	1	2	2	2	2	1	20
OG0001147	1	3	1	3	1	1	1	2	1	2	3	1	20
OG0001148	1	2	1	2	1	2	2	3	1	1	3	1	20
OG0001149	1	0	1	0	3	0	1	0	12	0	0	2	20
OG0001150	0	5	0	0	0	1	0	14	0	0	0	0	20
OG0001151	0	3	0	3	0	1	0	7	0	1	5	0	20
OG0001152	0	11	0	4	0	0	0	0	0	0	5	0	20
OG0001153	0	10	0	2	0	2	0	1	0	1	3	1	20
OG0001154	0	2	0	2	0	2	0	14	0	0	0	0	20
OG0001155	0	8	0	0	0	3	0	1	0	1	7	0	20
OG0001156	0	10	0	0	0	4	5	0	1	0	0	0	20
OG0001157	0	1	0	5	0	0	0	11	0	3	0	0	20
OG0001158	0	5	1	4	0	3	0	4	1	0	1	1	20
OG0001159	0	2	2	2	0	2	0	0	12	0	0	0	20
OG0001160	0	3	0	3	0	2	0	3	0	3	6	0	20
OG0001161	0	4	0	6	0	3	0	5	0	1	1	0	20
OG0001162	0	1	2	0	5	3	1	1	0	5	1	1	20
OG0001163	0	10	0	1	0	1	0	1	0	4	3	0	20
OG0001164	0	1	0	0	0	19	0	0	0	0	0	0	20
OG0001165	0	0	1	0	0	0	19	0	0	0	0	0	20
OG0001166	0	0	1	0	0	2	0	0	0	0	15	2	20
OG0001167	0	0	0	0	20	0	0	0	0	0	0	0	20
OG0001168	0	0	0	0	0	20	0	0	0	0	0	0	20
OG0001169	0	0	0	0	0	20	0	0	0	0	0	0	20
OG0001170	0	0	0	0	0	0	0	20	0	0	0	0	20
OG0001171	0	0	0	0	0	0	0	0	20	0	0	0	20
OG0001172	0	0	0	0	0	0	0	0	0	1	19	0	20
OG0001173	1	2	1	2	1	1	1	2	1	3	3	1	19
OG0001174	1	1	1	2	2	2	1	2	2	2	2	1	19
OG0001175	5	1	0	0	1	3	5	1	0	1	1	1	19
OG0001176	2	2	2	2	0	2	3	1	2	0	1	2	19
OG0001177	1	1	1	8	1	1	1	1	1	1	1	1	19
OG0001178	1	2	1	3	2	2	1	2	1	1	2	1	19
OG0001179	1	2	1	2	1	2	1	2	1	2	2	2	19
OG0001180	4	1	1	1	4	1	3	1	1	0	1	1	19
OG0001181	1	2	2	2	2	2	1	3	1	1	1	1	19
OG0001182	2	2	2	1	1	1	2	3	1	1	2	1	19
OG0001183	1	3	1	3	1	2	1	0	1	2	3	1	19
OG0001184	2	2	1	1	1	2	2	2	1	1	3	1	19
OG0001185	1	2	1	2	1	1	2	1	1	2	4	1	19
OG0001186	2	1	1	2	1	1	1	2	2	2	3	1	19
OG0001187	6	0	0	0	0	0	5	0	5	0	0	3	19
OG0001188	4	2	0	1	0	4	2	2	1	2	0	1	19
OG0001189	19	0	0	0	0	0	0	0	0	0	0	0	19
OG0001190	1	3	1	1	1	2	1	2	1	1	2	3	19
OG0001191	1	1	3	2	1	1	2	3	1	2	1	1	19
OG0001192	2	2	2	1	2	2	1	1	2	0	2	2	19
OG0001193	2	1	1	2	1	3	0	2	1	2	3	1	19
OG0001194	1	2	2	2	1	1	2	3	1	1	2	1	19
OG0001195	2	2	1	2	2	1	2	1	1	1	2	2	19
OG0001196	1	5	2	3	1	1	1	1	1	1	1	1	19
OG0001197	4	1	1	1	1	3	2	1	1	1	2	1	19
OG0001198	2	1	2	1	1	3	3	2	1	1	1	1	19
OG0001199	2	3	1	1	1	3	1	1	1	3	1	1	19
OG0001200	1	1	1	1	3	2	2	3	1	1	2	1	19
OG0001201	1	2	1	0	1	7	1	2	1	1	1	1	19
OG0001202	1	1	2	1	1	3	3	1	1	1	3	1	19
OG0001203	1	1	1	2	3	1	1	1	1	1	5	1	19
OG0001204	2	2	1	0	1	3	3	2	1	1	2	1	19
OG0001205	1	2	1	2	1	2	1	2	2	1	2	2	19
OG0001206	1	1	2	1	1	3	1	1	1	1	2	4	19
OG0001207	2	1	3	2	1	2	2	2	1	1	1	1	19
OG0001208	2	2	1	2	1	1	2	2	3	1	1	1	19
OG0001209	2	2	1	0	2	2	2	1	3	1	1	2	19
OG0001210	4	1	0	3	0	1	1	1	4	1	0	3	19
OG0001211	1	1	0	2	3	3	0	3	2	1	1	2	19
OG0001212	1	1	1	2	1	2	3	0	2	1	4	1	19
OG0001213	2	1	2	1	2	2	2	1	1	1	2	2	19
OG0001214	2	2	2	1	1	2	3	1	1	1	2	1	19
OG0001215	2	1	2	1	1	2	2	1	2	1	1	3	19
OG0001216	1	1	1	1	6	1	2	1	1	1	1	2	19
OG0001217	1	3	1	3	0	1	0	3	1	2	3	1	19
OG0001218	2	1	0	4	4	1	1	0	3	3	0	0	19
OG0001219	2	2	2	1	2	1	2	0	2	1	2	2	19
OG0001220	1	1	1	2	4	1	1	3	1	1	2	1	19
OG0001221	1	1	2	1	3	1	1	1	2	2	3	1	19
OG0001222	1	2	2	1	1	3	1	2	2	1	2	1	19
OG0001223	2	1	1	1	1	1	5	1	1	1	1	3	19
OG0001224	2	2	2	2	0	1	2	2	1	1	2	2	19
OG0001225	1	1	1	1	1	1	2	1	1	2	1	6	19
OG0001226	1	2	1	1	2	3	1	2	1	2	1	2	19
OG0001227	5	1	1	1	0	1	5	0	2	0	2	1	19
OG0001228	1	2	1	2	2	2	0	2	1	1	1	4	19
OG0001229	1	1	1	6	1	2	1	1	2	0	2	1	19
OG0001230	2	2	1	2	1	1	2	2	1	2	2	1	19
OG0001231	1	1	1	2	2	2	2	1	2	1	2	2	19
OG0001232	1	2	2	2	2	2	1	0	2	2	1	2	19
OG0001233	1	3	1	3	0	2	1	2	1	1	2	2	19
OG0001234	2	1	0	10	0	1	1	1	0	1	1	1	19
OG0001235	1	1	1	1	1	1	1	6	1	2	2	1	19
OG0001236	1	3	0	1	2	2	1	2	0	2	4	1	19
OG0001237	1	2	1	1	2	1	1	6	1	1	1	1	19
OG0001238	2	1	1	1	1	4	1	1	2	1	3	1	19
OG0001239	1	1	1	1	4	1	2	1	1	1	2	3	19
OG0001240	1	1	1	1	1	1	2	3	1	3	3	1	19
OG0001241	1	2	0	1	1	2	1	2	2	2	3	2	19
OG0001242	1	0	1	0	0	16	0	0	0	0	1	0	19
OG0001243	1	1	1	1	1	1	2	3	1	2	4	1	19
OG0001244	1	2	1	2	3	1	2	1	1	1	2	2	19
OG0001245	2	1	1	1	2	1	2	1	2	2	2	2	19
OG0001246	2	1	1	2	1	3	1	4	1	1	1	1	19
OG0001247	1	1	1	5	1	1	1	2	1	1	3	1	19
OG0001248	5	1	1	1	1	1	1	1	3	1	1	2	19
OG0001249	2	1	2	1	1	2	2	1	2	1	2	2	19
OG0001250	1	3	0	5	0	1	0	3	2	1	3	0	19
OG0001251	5	1	1	3	1	1	1	1	2	1	1	1	19
OG0001252	1	1	0	1	1	1	1	2	4	2	3	2	19
OG0001253	2	1	1	2	1	1	1	2	3	1	2	2	19
OG0001254	7	0	1	0	0	4	4	0	1	2	0	0	19
OG0001255	1	1	1	1	3	1	2	1	2	2	2	2	19
OG0001256	1	5	0	1	0	6	0	3	0	3	0	0	19
OG0001257	1	1	4	5	1	1	1	1	1	1	1	1	19
OG0001258	2	0	2	2	2	2	2	1	2	0	2	2	19
OG0001259	1	1	1	1	2	1	1	1	1	6	2	1	19
OG0001260	2	2	1	3	1	2	1	2	1	2	1	1	19
OG0001261	1	4	1	2	1	1	0	2	4	0	0	3	19
OG0001262	1	2	1	2	1	1	1	3	1	2	3	1	19
OG0001263	1	1	1	0	3	1	1	4	1	2	3	1	19
OG0001264	2	3	0	5	0	4	1	1	1	1	1	0	19
OG0001265	1	1	3	1	0	1	2	1	3	1	2	3	19
OG0001266	1	3	1	3	1	1	1	2	1	2	2	1	19
OG0001267	1	0	0	0	0	18	0	0	0	0	0	0	19
OG0001268	1	1	2	1	1	2	1	5	1	1	2	1	19
OG0001269	1	1	1	6	3	1	1	1	1	1	1	1	19
OG0001270	1	1	1	2	1	2	2	3	2	1	2	1	19
OG0001271	1	2	2	2	2	2	1	1	1	0	2	3	19
OG0001272	2	1	1	3	1	2	2	1	1	1	3	1	19
OG0001273	1	1	1	1	1	2	1	2	1	1	4	3	19
OG0001274	1	1	2	1	3	1	1	1	2	2	2	2	19
OG0001275	1	2	2	1	1	2	3	1	1	1	3	1	19
OG0001276	2	1	2	1	3	2	2	1	1	1	2	1	19
OG0001277	11	2	0	0	0	2	2	0	0	2	0	0	19
OG0001278	2	0	1	6	1	5	1	1	1	0	0	1	19
OG0001279	0	2	0	1	0	1	0	2	0	3	10	0	19
OG0001280	0	18	0	0	0	0	0	1	0	0	0	0	19
OG0001281	0	2	0	1	0	15	0	1	0	0	0	0	19
OG0001282	0	5	0	7	0	2	0	2	0	1	2	0	19
OG0001283	0	1	0	1	1	0	1	1	0	1	11	2	19
OG0001284	0	3	1	2	0	4	0	1	2	1	5	0	19
OG0001285	0	1	0	1	0	0	0	17	0	0	0	0	19
OG0001286	0	9	0	3	0	0	0	5	0	1	1	0	19
OG0001287	0	1	0	0	1	0	0	0	0	0	2	15	19
OG0001288	0	1	0	4	0	13	0	0	0	1	0	0	19
OG0001289	0	3	0	15	0	0	0	1	0	0	0	0	19
OG0001290	0	7	0	7	0	0	0	3	0	0	2	0	19
OG0001291	0	2	0	5	0	5	0	1	3	0	3	0	19
OG0001292	0	0	19	0	0	0	0	0	0	0	0	0	19
OG0001293	0	0	1	0	0	1	0	0	16	0	0	1	19
OG0001294	0	0	0	18	0	0	0	1	0	0	0	0	19
OG0001295	0	0	0	17	0	0	0	2	0	0	0	0	19
OG0001296	0	0	0	1	0	18	0	0	0	0	0	0	19
OG0001297	0	0	0	19	0	0	0	0	0	0	0	0	19
OG0001298	0	0	0	4	0	0	0	15	0	0	0	0	19
OG0001299	0	0	0	1	0	0	1	17	0	0	0	0	19
OG0001300	0	0	0	1	0	17	0	1	0	0	0	0	19
OG0001301	0	0	0	0	19	0	0	0	0	0	0	0	19
OG0001302	0	0	0	0	0	19	0	0	0	0	0	0	19
OG0001303	0	0	0	0	0	18	0	1	0	0	0	0	19
OG0001304	0	0	0	0	0	19	0	0	0	0	0	0	19
OG0001305	0	0	0	0	0	19	0	0	0	0	0	0	19
OG0001306	0	0	0	0	0	18	0	1	0	0	0	0	19
OG0001307	0	0	0	0	0	19	0	0	0	0	0	0	19
OG0001308	0	0	0	0	0	3	0	16	0	0	0	0	19
OG0001309	0	0	0	0	0	0	19	0	0	0	0	0	19
OG0001310	0	0	0	0	0	0	19	0	0	0	0	0	19
OG0001311	0	0	0	0	0	0	2	0	0	0	17	0	19
OG0001312	0	0	0	0	0	0	0	19	0	0	0	0	19
OG0001313	0	0	0	0	0	0	0	0	0	19	0	0	19
OG0001314	0	0	0	0	0	0	0	0	0	0	19	0	19
OG0001315	1	1	1	2	1	4	1	1	3	1	1	1	18
OG0001316	1	1	4	1	2	2	2	1	1	1	1	1	18
OG0001317	3	1	1	1	1	2	2	1	2	1	1	2	18
OG0001318	1	1	2	3	0	1	2	3	1	1	2	1	18
OG0001319	3	1	0	1	0	3	1	0	0	7	2	0	18
OG0001320	1	1	1	1	1	1	2	1	1	3	2	3	18
OG0001321	1	2	1	2	1	2	1	2	1	2	2	1	18
OG0001322	1	1	1	1	2	1	1	1	1	1	6	1	18
OG0001323	3	2	1	2	0	3	3	2	0	1	1	0	18
OG0001324	1	1	1	1	0	1	1	0	5	1	5	1	18
OG0001325	13	0	0	0	0	1	3	0	1	0	0	0	18
OG0001326	1	1	1	1	1	1	1	4	1	1	4	1	18
OG0001327	1	1	2	4	1	2	1	1	1	1	2	1	18
OG0001328	3	0	1	1	1	2	3	2	1	1	2	1	18
OG0001329	9	0	2	0	0	1	1	1	0	1	2	1	18
OG0001330	2	2	1	1	1	2	2	2	1	1	2	1	18
OG0001331	1	1	1	0	6	1	2	1	2	1	1	1	18
OG0001332	1	3	0	2	1	3	1	1	1	2	2	1	18
OG0001333	3	2	0	0	1	1	1	1	2	2	2	3	18
OG0001334	1	1	2	2	1	1	2	2	2	1	2	1	18
OG0001335	1	1	2	1	3	1	2	1	2	1	2	1	18
OG0001336	1	1	3	1	1	1	1	1	1	1	3	3	18
OG0001337	1	1	2	5	1	1	1	1	2	1	1	1	18
OG0001338	2	1	1	1	1	2	2	1	2	1	2	2	18
OG0001339	1	2	1	4	1	2	1	1	1	2	1	1	18
OG0001340	1	1	3	1	1	2	1	2	2	1	1	2	18
OG0001341	1	3	3	1	0	1	2	1	1	2	2	1	18
OG0001342	1	5	1	2	0	4	0	0	1	1	2	1	18
OG0001343	3	1	1	1	1	1	1	1	3	2	2	1	18
OG0001344	1	4	2	2	1	1	1	1	2	1	1	1	18
OG0001345	1	1	1	1	1	1	2	2	5	1	1	1	18
OG0001346	3	1	1	1	1	1	3	1	1	2	1	2	18
OG0001347	1	1	1	3	1	4	1	2	1	1	1	1	18
OG0001348	2	1	1	1	2	2	2	2	2	1	1	1	18
OG0001349	1	3	1	1	1	1	1	5	1	1	1	1	18
OG0001350	1	1	1	1	1	3	3	1	1	1	3	1	18
OG0001351	1	2	1	2	0	2	3	1	1	2	2	1	18
OG0001352	2	1	1	4	1	1	1	4	1	0	1	1	18
OG0001353	1	2	1	2	2	1	2	2	1	1	2	1	18
OG0001354	3	1	2	1	1	2	1	1	2	1	2	1	18
OG0001355	1	2	1	2	1	1	2	2	2	1	2	1	18
OG0001356	2	2	1	2	0	1	1	3	1	2	2	1	18
OG0001357	3	1	1	1	1	1	1	1	2	1	1	4	18
OG0001358	2	1	1	2	2	4	1	1	1	1	1	1	18
OG0001359	2	1	2	1	0	2	4	1	2	1	1	1	18
OG0001360	1	0	3	1	2	1	2	1	5	0	0	2	18
OG0001361	3	1	2	3	1	1	2	1	1	1	1	1	18
OG0001362	3	1	2	1	1	2	3	1	1	1	1	1	18
OG0001363	1	2	2	2	1	1	1	2	1	2	2	1	18
OG0001364	1	3	0	3	0	1	2	2	1	2	2	1	18
OG0001365	1	1	1	2	0	4	1	1	1	2	3	1	18
OG0001366	1	0	1	1	1	1	1	8	1	1	1	1	18
OG0001367	1	5	1	1	1	1	1	1	1	1	1	3	18
OG0001368	1	2	1	1	1	3	2	3	1	0	2	1	18
OG0001369	2	2	0	3	2	2	1	1	0	1	1	3	18
OG0001370	1	3	1	2	1	1	1	2	1	1	2	2	18
OG0001371	1	1	1	1	1	3	2	1	3	2	1	1	18
OG0001372	2	1	2	1	2	2	1	1	1	1	3	1	18
OG0001373	1	2	2	2	2	1	1	1	3	1	1	1	18
OG0001374	2	1	1	1	0	1	2	1	6	1	1	1	18
OG0001375	2	2	1	1	1	2	2	1	1	1	2	2	18
OG0001376	2	1	1	1	2	3	2	1	1	1	1	2	18
OG0001377	1	1	1	6	1	1	2	1	1	1	1	1	18
OG0001378	3	2	1	2	1	1	2	1	1	2	1	1	18
OG0001379	3	1	3	1	1	1	2	1	1	1	1	2	18
OG0001380	2	1	2	1	2	3	2	1	1	1	1	1	18
OG0001381	1	2	1	2	3	3	1	1	1	1	1	1	18
OG0001382	2	0	1	1	0	2	4	1	2	1	1	3	18
OG0001383	1	1	5	1	1	1	2	1	1	1	2	1	18
OG0001384	2	2	2	1	1	2	1	4	1	0	2	0	18
OG0001385	1	2	2	2	2	2	2	1	1	0	2	1	18
OG0001386	1	2	2	1	1	2	2	1	1	1	2	2	18
OG0001387	1	1	2	2	0	1	1	1	2	2	4	1	18
OG0001388	1	5	1	1	2	1	1	0	1	1	2	2	18
OG0001389	4	1	2	2	1	1	1	1	2	1	1	1	18
OG0001390	4	1	1	1	1	2	1	2	1	1	2	1	18
OG0001391	18	0	0	0	0	0	0	0	0	0	0	0	18
OG0001392	2	1	1	1	1	2	2	2	1	1	2	2	18
OG0001393	4	1	1	1	1	1	3	1	1	2	1	1	18
OG0001394	1	2	1	2	1	1	1	1	1	2	4	1	18
OG0001395	2	1	3	1	1	1	3	1	1	1	2	1	18
OG0001396	4	0	1	0	2	6	1	1	2	0	0	1	18
OG0001397	1	4	1	1	1	1	1	1	3	1	2	1	18
OG0001398	1	2	1	1	1	1	1	2	2	2	3	1	18
OG0001399	2	1	4	1	1	2	2	1	1	1	1	1	18
OG0001400	1	3	1	1	0	3	2	2	1	1	2	1	18
OG0001401	2	2	1	2	2	1	1	1	2	1	2	1	18
OG0001402	1	2	2	1	1	2	1	0	2	2	2	2	18
OG0001403	1	2	1	1	2	2	1	1	2	2	1	2	18
OG0001404	1	2	1	4	1	1	1	1	1	0	4	1	18
OG0001405	1	1	2	2	1	1	2	2	1	1	2	2	18
OG0001406	1	2	1	1	1	1	3	1	1	1	3	2	18
OG0001407	1	1	1	1	1	2	2	1	1	1	1	5	18
OG0001408	1	3	1	2	1	1	1	4	1	1	1	1	18
OG0001409	1	1	1	1	1	3	3	1	1	1	3	1	18
OG0001410	11	0	0	0	0	0	7	0	0	0	0	0	18
OG0001411	1	2	3	1	2	1	2	1	1	1	2	1	18
OG0001412	1	3	2	1	1	2	3	1	1	1	1	1	18
OG0001413	3	3	1	2	0	1	2	1	0	2	2	1	18
OG0001414	1	2	1	3	1	1	1	2	1	2	2	1	18
OG0001415	2	1	3	1	1	1	2	3	1	1	1	1	18
OG0001416	4	1	2	1	1	1	2	1	1	1	2	1	18
OG0001417	2	1	1	1	0	2	2	1	2	2	2	2	18
OG0001418	1	1	1	1	1	3	2	1	1	1	4	1	18
OG0001419	1	2	1	2	1	1	1	2	1	2	3	1	18
OG0001420	1	2	1	1	1	4	3	1	1	1	1	1	18
OG0001421	1	1	2	1	3	1	1	1	2	1	1	3	18
OG0001422	1	2	1	2	1	1	2	3	1	2	1	1	18
OG0001423	2	2	1	1	1	1	1	3	2	1	2	1	18
OG0001424	1	1	3	2	0	3	1	1	1	2	2	1	18
OG0001425	2	1	1	1	1	2	2	2	3	1	1	1	18
OG0001426	1	2	2	2	1	1	2	3	1	1	1	1	18
OG0001427	1	1	3	1	5	1	1	0	1	1	1	2	18
OG0001428	3	1	1	1	4	1	1	1	1	1	2	1	18
OG0001429	1	1	1	1	1	4	1	0	2	3	2	1	18
OG0001430	1	1	2	1	2	1	2	1	2	1	2	2	18
OG0001431	1	1	1	1	3	1	1	2	1	1	4	1	18
OG0001432	1	1	4	1	3	3	1	1	1	0	1	1	18
OG0001433	1	1	1	1	3	1	1	1	4	1	1	2	18
OG0001434	1	1	1	2	2	1	1	2	3	1	2	1	18
OG0001435	1	2	2	1	1	2	1	1	2	2	2	1	18
OG0001436	1	2	1	1	1	2	1	2	0	2	3	2	18
OG0001437	1	1	1	1	1	1	7	1	1	1	1	1	18
OG0001438	1	3	1	0	0	1	1	3	1	3	3	1	18
OG0001439	1	2	2	0	2	1	2	1	1	2	2	2	18
OG0001440	1	1	1	1	2	3	2	2	1	1	2	1	18
OG0001441	1	1	1	1	2	2	2	1	1	2	3	1	18
OG0001442	1	3	2	2	1	1	0	4	1	1	1	1	18
OG0001443	1	2	4	1	0	1	1	1	1	1	2	3	18
OG0001444	2	1	1	2	1	1	2	1	1	2	2	2	18
OG0001445	1	2	1	2	0	3	2	2	1	1	2	1	18
OG0001446	4	8	0	2	0	0	0	1	1	2	0	0	18
OG0001447	1	4	1	2	0	2	2	1	1	1	2	1	18
OG0001448	0	6	0	0	0	8	0	0	0	0	0	4	18
OG0001449	0	3	1	6	0	3	0	3	0	1	0	1	18
OG0001450	0	5	0	1	0	3	0	0	0	2	0	7	18
OG0001451	0	4	0	1	0	13	0	0	0	0	0	0	18
OG0001452	0	7	0	3	0	0	0	1	0	1	6	0	18
OG0001453	0	1	0	1	0	13	0	1	0	1	1	0	18
OG0001454	0	3	0	0	0	12	0	2	0	0	1	0	18
OG0001455	0	3	0	2	0	0	0	3	0	2	8	0	18
OG0001456	0	1	0	2	0	12	0	1	0	1	1	0	18
OG0001457	0	8	0	0	0	3	0	6	0	0	0	1	18
OG0001458	0	3	0	3	0	1	0	2	0	4	4	1	18
OG0001459	0	6	0	0	0	11	0	1	0	0	0	0	18
OG0001460	0	3	0	3	0	5	0	3	0	2	2	0	18
OG0001461	0	8	0	0	0	9	0	1	0	0	0	0	18
OG0001462	0	2	0	1	1	3	2	2	1	2	3	1	18
OG0001463	0	5	0	0	1	1	0	2	0	0	9	0	18
OG0001464	0	3	0	2	0	0	0	10	1	1	1	0	18
OG0001465	0	3	0	3	0	1	0	11	0	0	0	0	18
OG0001466	0	2	0	6	0	3	0	1	0	3	3	0	18
OG0001467	0	2	2	2	1	1	1	3	1	3	1	1	18
OG0001468	0	2	0	1	3	2	3	1	1	2	1	2	18
OG0001469	0	1	0	3	0	0	0	3	0	2	9	0	18
OG0001470	0	1	0	6	0	2	0	4	0	3	2	0	18
OG0001471	0	1	0	0	0	17	0	0	0	0	0	0	18
OG0001472	0	1	2	2	1	2	0	1	2	2	3	2	18
OG0001473	0	2	3	4	0	2	0	2	0	2	3	0	18
OG0001474	0	5	0	4	0	1	0	0	0	4	4	0	18
OG0001475	0	0	0	1	0	13	2	0	1	0	0	1	18
OG0001476	0	0	0	17	0	0	0	1	0	0	0	0	18
OG0001477	0	0	0	1	0	0	0	17	0	0	0	0	18
OG0001478	0	0	0	1	0	0	0	17	0	0	0	0	18
OG0001479	0	0	0	0	0	18	0	0	0	0	0	0	18
OG0001480	0	0	0	0	0	18	0	0	0	0	0	0	18
OG0001481	0	0	0	0	0	18	0	0	0	0	0	0	18
OG0001482	0	0	0	0	0	18	0	0	0	0	0	0	18
OG0001483	0	0	0	0	0	18	0	0	0	0	0	0	18
OG0001484	0	0	0	0	0	18	0	0	0	0	0	0	18
OG0001485	0	0	0	0	0	18	0	0	0	0	0	0	18
OG0001486	0	0	0	0	0	0	18	0	0	0	0	0	18
OG0001487	0	0	0	0	0	0	0	18	0	0	0	0	18
OG0001488	0	0	0	0	0	0	0	0	18	0	0	0	18
OG0001489	4	1	1	1	1	1	2	1	1	1	2	1	17
OG0001490	1	1	3	2	1	1	1	1	2	1	1	2	17
OG0001491	2	0	0	0	0	14	1	0	0	0	0	0	17
OG0001492	1	1	2	1	0	3	2	4	1	0	1	1	17
OG0001493	3	0	2	0	0	7	1	0	2	0	1	1	17
OG0001494	1	1	2	1	1	1	2	2	2	1	2	1	17
OG0001495	2	1	2	1	1	1	1	2	1	1	3	1	17
OG0001496	4	1	2	1	1	1	2	1	1	1	1	1	17
OG0001497	2	1	2	2	0	2	2	1	1	1	1	2	17
OG0001498	1	3	1	1	4	1	1	1	1	1	1	1	17
OG0001499	1	1	3	1	1	1	3	1	2	1	1	1	17
OG0001500	1	3	1	3	1	1	2	0	1	1	2	1	17
OG0001501	1	1	1	5	2	1	1	1	1	1	1	1	17
OG0001502	3	1	1	1	1	2	1	1	1	1	3	1	17
OG0001503	2	1	1	1	2	3	2	1	1	1	1	1	17
OG0001504	2	1	2	1	1	2	2	0	1	1	1	3	17
OG0001505	1	1	3	1	1	2	1	2	1	1	1	2	17
OG0001506	2	1	2	1	1	1	2	1	2	1	2	1	17
OG0001507	2	1	2	2	1	1	1	2	1	1	2	1	17
OG0001508	1	2	1	1	1	2	1	1	2	2	2	1	17
OG0001509	2	1	2	1	1	1	2	1	2	1	1	2	17
OG0001510	2	1	1	1	3	1	1	2	2	1	1	1	17
OG0001511	1	3	1	3	1	3	1	0	1	1	1	1	17
OG0001512	2	1	1	1	1	1	2	3	1	2	1	1	17
OG0001513	1	1	1	1	1	1	3	1	1	1	3	2	17
OG0001514	1	1	2	3	1	2	1	1	1	1	2	1	17
OG0001515	2	1	3	1	1	1	3	1	1	1	1	1	17
OG0001516	2	1	2	1	0	1	3	1	1	2	2	1	17
OG0001517	1	1	3	1	1	2	2	1	1	1	2	1	17
OG0001518	2	1	1	1	1	1	2	1	1	1	3	2	17
OG0001519	6	0	1	2	0	0	3	1	1	1	1	1	17
OG0001520	1	1	2	1	2	1	2	1	1	3	1	1	17
OG0001521	2	1	2	1	1	0	1	1	2	1	3	2	17
OG0001522	3	1	0	1	1	1	4	1	0	1	2	2	17
OG0001523	1	1	2	2	1	1	2	2	1	1	2	1	17
OG0001524	2	1	1	1	1	1	4	1	1	1	2	1	17
OG0001525	1	2	1	2	1	1	2	2	1	1	2	1	17
OG0001526	1	1	2	1	2	3	2	0	1	2	1	1	17
OG0001527	2	1	2	1	1	2	2	2	1	1	1	1	17
OG0001528	1	1	2	1	1	1	2	3	1	1	2	1	17
OG0001529	15	2	0	0	0	0	0	0	0	0	0	0	17
OG0001530	1	1	0	2	0	2	3	1	3	1	2	1	17
OG0001531	1	1	4	2	0	2	2	1	1	1	1	1	17
OG0001532	2	1	2	1	1	2	3	1	1	1	1	1	17
OG0001533	2	1	1	1	2	2	3	1	1	1	1	1	17
OG0001534	2	2	1	2	0	1	1	2	1	1	3	1	17
OG0001535	1	4	1	1	1	2	1	1	1	2	1	1	17
OG0001536	1	2	2	1	1	1	2	3	1	1	1	1	17
OG0001537	2	1	2	0	1	2	2	1	2	1	1	2	17
OG0001538	1	1	2	1	2	1	1	2	1	2	2	1	17
OG0001539	2	2	1	1	2	1	1	1	2	1	2	1	17
OG0001540	1	1	1	1	1	2	2	2	1	2	1	2	17
OG0001541	2	1	1	1	2	3	2	1	1	1	1	1	17
OG0001542	2	1	1	2	2	2	1	2	1	0	2	1	17
OG0001543	2	1	1	1	1	2	2	1	1	2	2	1	17
OG0001544	1	1	1	1	3	1	1	1	2	2	2	1	17
OG0001545	3	1	1	1	1	1	3	2	1	1	1	1	17
OG0001546	1	1	1	1	1	2	3	2	2	1	1	1	17
OG0001547	1	1	1	1	1	3	1	1	1	4	1	1	17
OG0001548	1	3	1	2	1	2	1	1	1	1	2	1	17
OG0001549	2	1	3	1	2	1	1	2	1	0	2	1	17
OG0001550	2	0	0	0	0	12	0	0	1	0	0	2	17
OG0001551	1	1	3	4	1	1	1	1	1	0	2	1	17
OG0001552	1	2	1	1	1	2	2	2	2	1	1	1	17
OG0001553	1	1	3	1	1	2	1	1	1	2	2	1	17
OG0001554	1	4	1	2	1	1	1	1	1	1	2	1	17
OG0001555	2	1	1	0	4	1	2	1	1	1	2	1	17
OG0001556	1	1	1	1	1	4	2	1	2	1	1	1	17
OG0001557	2	5	0	1	0	0	1	2	0	0	6	0	17
OG0001558	2	1	1	1	2	1	2	1	2	1	1	2	17
OG0001559	2	1	2	1	1	2	1	2	1	1	2	1	17
OG0001560	1	1	3	1	1	2	3	1	1	1	1	1	17
OG0001561	2	1	1	1	1	1	2	1	3	1	1	2	17
OG0001562	1	1	1	1	0	2	1	1	3	2	3	1	17
OG0001563	1	1	1	2	0	3	0	1	1	1	5	1	17
OG0001564	1	2	1	2	1	1	1	1	1	3	2	1	17
OG0001565	1	1	1	1	0	1	1	1	1	1	2	6	17
OG0001566	1	2	2	1	0	1	2	2	1	2	2	1	17
OG0001567	1	1	1	3	1	2	1	2	1	1	2	1	17
OG0001568	1	1	2	1	2	1	1	1	1	1	1	4	17
OG0001569	2	1	2	1	1	2	2	1	1	1	1	2	17
OG0001570	1	1	2	1	1	1	2	2	1	1	3	1	17
OG0001571	5	1	1	1	1	3	1	0	1	1	1	1	17
OG0001572	2	1	1	1	3	1	1	1	1	1	1	3	17
OG0001573	1	1	1	2	0	2	2	2	2	0	2	2	17
OG0001574	1	0	0	4	0	1	2	4	0	0	5	0	17
OG0001575	3	1	2	1	1	1	3	0	1	1	2	1	17
OG0001576	1	2	1	2	1	1	1	2	1	1	3	1	17
OG0001577	1	1	0	0	0	0	4	0	4	7	0	0	17
OG0001578	1	2	1	1	1	2	1	2	1	2	2	1	17
OG0001579	1	2	1	2	1	3	1	2	1	1	1	1	17
OG0001580	1	1	0	1	1	1	3	1	5	1	1	1	17
OG0001581	1	1	1	1	1	3	2	3	1	1	1	1	17
OG0001582	2	2	2	0	1	2	1	0	2	1	2	2	17
OG0001583	2	1	1	1	1	2	2	1	1	1	2	2	17
OG0001584	2	1	1	2	2	1	2	2	1	1	1	1	17
OG0001585	3	1	1	1	3	1	1	2	1	1	1	1	17
OG0001586	2	1	1	2	1	2	1	2	1	1	2	1	17
OG0001587	1	0	1	1	2	3	2	1	3	1	1	1	17
OG0001588	1	2	3	1	1	1	3	1	1	1	1	1	17
OG0001589	1	3	2	1	1	2	1	1	2	1	1	1	17
OG0001590	1	5	1	1	1	1	1	1	1	1	2	1	17
OG0001591	2	1	2	2	1	1	2	1	1	2	0	2	17
OG0001592	1	1	1	1	1	5	1	2	1	0	2	1	17
OG0001593	1	2	1	1	1	1	3	2	1	1	2	1	17
OG0001594	1	1	2	1	1	1	3	3	1	1	1	1	17
OG0001595	3	1	2	1	2	1	1	1	1	2	1	1	17
OG0001596	2	1	1	1	1	2	2	2	1	1	2	1	17
OG0001597	2	1	0	1	2	2	2	1	1	1	3	1	17
OG0001598	2	1	2	3	1	1	1	2	1	1	1	1	17
OG0001599	1	1	2	2	0	2	2	1	3	1	1	1	17
OG0001600	1	1	1	1	1	2	2	1	2	1	2	2	17
OG0001601	2	1	1	1	2	2	2	1	1	1	1	2	17
OG0001602	1	1	0	1	0	1	1	8	1	1	1	1	17
OG0001603	1	2	1	1	0	4	1	1	1	2	2	1	17
OG0001604	1	1	5	1	1	1	1	1	2	1	1	1	17
OG0001605	2	2	1	1	1	1	2	2	1	1	2	1	17
OG0001606	3	1	2	1	1	1	1	1	1	1	1	3	17
OG0001607	1	1	1	1	6	1	1	1	1	1	1	1	17
OG0001608	1	2	1	1	2	1	1	1	1	1	3	2	17
OG0001609	1	2	2	1	0	2	1	1	1	2	3	1	17
OG0001610	1	1	2	2	1	1	1	2	1	2	2	1	17
OG0001611	1	1	2	3	2	1	1	1	1	0	2	2	17
OG0001612	2	1	1	1	1	2	2	2	1	2	1	1	17
OG0001613	2	5	0	1	0	2	1	1	0	1	2	2	17
OG0001614	1	1	1	1	1	1	3	2	1	1	3	1	17
OG0001615	1	1	1	2	1	1	2	2	2	1	2	1	17
OG0001616	1	2	1	2	1	2	1	3	1	1	1	1	17
OG0001617	4	1	1	1	1	1	1	1	1	1	3	1	17
OG0001618	1	2	2	1	2	1	1	1	1	1	2	2	17
OG0001619	2	1	1	1	1	1	4	1	2	1	1	1	17
OG0001620	3	0	1	1	2	1	1	2	2	1	2	1	17
OG0001621	1	1	2	1	1	1	3	3	1	1	1	1	17
OG0001622	2	1	1	1	1	1	1	2	1	1	4	1	17
OG0001623	1	2	1	1	1	2	2	2	2	1	1	1	17
OG0001624	1	1	1	1	1	4	2	1	1	2	1	1	17
OG0001625	1	1	1	1	1	1	6	1	1	1	1	1	17
OG0001626	1	1	1	1	1	1	2	5	1	1	1	1	17
OG0001627	1	2	2	1	1	1	3	2	1	1	1	1	17
OG0001628	1	1	3	1	1	2	0	1	2	2	2	1	17
OG0001629	1	1	1	2	1	1	2	2	1	1	3	1	17
OG0001630	1	1	2	1	1	2	1	1	1	2	3	1	17
OG0001631	1	2	2	1	1	1	2	1	1	2	2	1	17
OG0001632	1	1	2	1	3	2	1	1	2	1	1	1	17
OG0001633	1	0	1	1	7	1	1	0	1	1	2	1	17
OG0001634	3	0	0	0	0	2	0	0	2	0	10	0	17
OG0001635	1	3	1	1	1	1	1	1	1	3	2	1	17
OG0001636	1	1	3	1	3	1	2	1	1	1	1	1	17
OG0001637	1	2	1	2	1	1	1	1	2	1	2	2	17
OG0001638	1	2	1	1	2	2	1	1	1	1	3	1	17
OG0001639	1	1	1	1	1	2	1	3	1	2	2	1	17
OG0001640	1	1	3	1	1	2	1	2	2	0	2	1	17
OG0001641	1	1	2	1	5	1	1	1	1	1	1	1	17
OG0001642	1	1	1	4	1	2	1	1	1	1	1	2	17
OG0001643	2	1	2	1	1	2	2	2	1	1	1	1	17
OG0001644	1	1	3	1	2	2	1	1	1	1	2	1	17
OG0001645	1	2	1	2	1	2	1	2	1	1	2	1	17
OG0001646	2	1	1	1	1	1	2	1	2	1	2	2	17
OG0001647	1	1	1	1	2	1	5	1	1	1	1	1	17
OG0001648	1	3	0	2	0	5	0	4	0	1	1	0	17
OG0001649	5	1	1	0	0	0	2	0	0	0	6	2	17
OG0001650	1	3	2	1	1	1	3	1	1	1	1	1	17
OG0001651	2	2	1	2	1	1	2	1	1	1	2	1	17
OG0001652	1	5	0	0	0	0	0	0	0	10	1	0	17
OG0001653	0	17	0	0	0	0	0	0	0	0	0	0	17
OG0001654	0	6	0	0	0	9	1	0	1	0	0	0	17
OG0001655	0	1	3	6	0	3	1	2	0	0	1	0	17
OG0001656	0	2	0	0	0	0	0	4	0	3	8	0	17
OG0001657	0	5	0	3	0	0	0	0	0	0	9	0	17
OG0001658	0	16	0	0	0	0	1	0	0	0	0	0	17
OG0001659	0	8	1	1	1	1	0	1	1	1	1	1	17
OG0001660	0	7	0	1	0	0	0	7	0	0	1	1	17
OG0001661	0	4	0	0	0	4	0	0	0	2	7	0	17
OG0001662	0	2	0	1	0	0	0	11	0	1	2	0	17
OG0001663	0	8	0	0	0	0	0	1	0	0	8	0	17
OG0001664	0	1	0	0	0	13	0	1	1	0	1	0	17
OG0001665	0	1	0	5	1	3	0	0	0	4	2	1	17
OG0001666	0	1	0	5	0	2	2	1	5	0	1	0	17
OG0001667	0	2	1	1	3	4	0	0	2	2	2	0	17
OG0001668	0	2	0	3	0	3	0	1	0	3	5	0	17
OG0001669	0	2	0	1	0	1	0	0	7	3	3	0	17
OG0001670	0	4	0	0	0	11	0	0	0	2	0	0	17
OG0001671	0	1	0	5	0	0	0	0	3	7	1	0	17
OG0001672	0	8	0	1	0	0	0	0	0	3	5	0	17
OG0001673	0	1	0	0	0	7	1	2	2	4	0	0	17
OG0001674	0	2	2	1	2	2	1	1	2	2	1	1	17
OG0001675	0	8	0	1	0	1	0	3	1	1	2	0	17
OG0001676	0	1	0	2	2	3	1	1	1	1	3	2	17
OG0001677	0	2	3	2	0	2	0	2	1	1	3	1	17
OG0001678	0	2	0	0	0	13	0	0	0	1	1	0	17
OG0001679	0	1	0	0	0	0	0	13	0	2	1	0	17
OG0001680	0	0	17	0	0	0	0	0	0	0	0	0	17
OG0001681	0	0	3	1	0	3	0	5	0	5	0	0	17
OG0001682	0	0	17	0	0	0	0	0	0	0	0	0	17
OG0001683	0	0	1	2	2	1	0	6	1	2	2	0	17
OG0001684	0	0	0	17	0	0	0	0	0	0	0	0	17
OG0001685	0	0	0	17	0	0	0	0	0	0	0	0	17
OG0001686	0	0	0	1	0	15	0	1	0	0	0	0	17
OG0001687	0	0	0	1	0	0	0	0	0	4	12	0	17
OG0001688	0	0	0	2	0	1	13	0	0	0	1	0	17
OG0001689	0	0	0	0	17	0	0	0	0	0	0	0	17
OG0001690	0	0	0	0	0	17	0	0	0	0	0	0	17
OG0001691	0	0	0	0	0	14	0	0	1	1	1	0	17
OG0001692	0	0	0	0	0	17	0	0	0	0	0	0	17
OG0001693	0	0	0	0	0	17	0	0	0	0	0	0	17
OG0001694	0	0	0	0	0	17	0	0	0	0	0	0	17
OG0001695	0	0	0	0	0	16	1	0	0	0	0	0	17
OG0001696	0	0	0	0	0	17	0	0	0	0	0	0	17
OG0001697	0	0	0	0	0	0	0	16	0	0	1	0	17
OG0001698	0	0	0	0	0	0	0	0	17	0	0	0	17
OG0001699	0	0	0	0	0	0	0	0	0	0	17	0	17
OG0001700	0	0	0	0	0	0	0	0	0	0	0	17	17
OG0001701	3	0	2	0	1	2	2	1	1	0	1	3	16
OG0001702	2	1	1	2	1	1	1	2	2	1	1	1	16
OG0001703	1	1	1	1	1	2	2	1	2	1	2	1	16
OG0001704	1	1	2	1	0	2	2	0	2	1	1	3	16
OG0001705	1	2	1	2	1	2	1	0	1	2	2	1	16
OG0001706	2	1	2	1	1	2	1	1	1	0	2	2	16
OG0001707	1	0	1	1	1	1	3	1	2	1	3	1	16
OG0001708	1	1	3	1	1	1	2	1	1	1	2	1	16
OG0001709	1	1	1	2	1	1	3	1	1	2	1	1	16
OG0001710	11	0	0	0	0	0	4	0	0	1	0	0	16
OG0001711	2	1	1	2	1	1	3	1	1	1	1	1	16
OG0001712	1	2	1	2	1	1	2	1	1	1	2	1	16
OG0001713	2	1	1	1	1	3	2	1	1	1	1	1	16
OG0001714	1	2	1	2	3	0	1	1	1	1	2	1	16
OG0001715	1	1	2	1	2	4	1	1	0	1	1	1	16
OG0001716	2	1	2	1	1	1	1	1	2	1	2	1	16
OG0001717	1	2	1	1	3	1	1	2	1	1	1	1	16
OG0001718	2	1	1	1	1	1	3	1	1	1	2	1	16
OG0001719	3	1	1	2	1	1	1	1	1	2	1	1	16
OG0001720	1	2	1	1	1	1	1	1	2	2	2	1	16
OG0001721	1	0	1	2	1	2	2	2	1	1	2	1	16
OG0001722	1	1	2	2	1	1	1	0	2	1	3	1	16
OG0001723	1	1	2	1	3	1	2	1	1	1	1	1	16
OG0001724	1	1	1	0	1	1	3	2	1	2	2	1	16
OG0001725	3	2	1	0	1	2	1	1	1	1	2	1	16
OG0001726	2	1	2	2	1	1	1	1	2	1	1	1	16
OG0001727	2	1	2	1	0	1	4	1	1	1	1	1	16
OG0001728	2	1	1	1	2	1	1	1	1	1	3	1	16
OG0001729	4	0	0	0	0	0	12	0	0	0	0	0	16
OG0001730	1	1	1	1	3	1	2	1	2	0	2	1	16
OG0001731	1	2	2	1	1	1	1	1	1	2	2	1	16
OG0001732	1	1	1	0	1	1	6	1	1	1	1	1	16
OG0001733	1	1	1	1	2	2	1	1	2	1	2	1	16
OG0001734	1	1	3	1	1	1	2	1	1	1	2	1	16
OG0001735	2	1	2	1	2	2	1	1	2	0	1	1	16
OG0001736	1	1	2	1	4	1	1	1	1	1	1	1	16
OG0001737	2	1	1	3	1	2	0	1	1	1	2	1	16
OG0001738	1	1	1	2	1	1	2	2	1	1	2	1	16
OG0001739	2	1	2	1	1	1	3	1	1	1	1	1	16
OG0001740	1	1	1	1	1	1	1	2	1	1	4	1	16
OG0001741	4	1	1	1	0	2	1	1	1	1	2	1	16
OG0001742	2	1	1	1	3	1	2	1	1	1	1	1	16
OG0001743	1	1	1	2	2	1	2	1	1	1	2	1	16
OG0001744	3	1	2	1	1	1	1	1	2	1	1	1	16
OG0001745	1	1	1	1	1	3	1	1	2	1	2	1	16
OG0001746	1	1	1	1	1	1	1	2	1	2	3	1	16
OG0001747	2	1	1	1	1	1	1	2	1	1	3	1	16
OG0001748	2	1	1	1	1	3	1	2	1	1	1	1	16
OG0001749	2	0	3	1	1	0	3	1	1	1	2	1	16
OG0001750	2	1	2	1	1	1	1	1	1	1	2	2	16
OG0001751	1	1	1	1	1	1	5	1	1	1	1	1	16
OG0001752	1	1	2	2	1	3	0	3	1	0	1	1	16
OG0001753	1	1	1	1	2	1	1	2	1	2	2	1	16
OG0001754	1	2	1	1	2	1	1	0	1	2	2	2	16
OG0001755	1	1	1	1	1	1	3	1	1	1	3	1	16
OG0001756	2	1	2	1	1	2	1	1	1	2	1	1	16
OG0001757	1	1	1	2	2	1	1	1	1	1	3	1	16
OG0001758	1	1	0	2	4	1	1	1	1	1	1	2	16
OG0001759	1	1	2	1	1	2	2	1	1	1	2	1	16
OG0001760	1	0	2	2	1	2	1	1	1	1	2	2	16
OG0001761	2	1	2	1	1	2	2	1	1	1	1	1	16
OG0001762	1	1	1	1	1	1	2	1	3	1	2	1	16
OG0001763	2	1	1	1	1	2	3	1	1	1	1	1	16
OG0001764	1	1	1	1	1	1	2	3	2	1	1	1	16
OG0001765	2	1	1	1	2	1	1	3	1	1	1	1	16
OG0001766	1	2	2	1	1	2	1	1	1	0	2	2	16
OG0001767	2	2	1	1	1	1	2	1	1	1	1	2	16
OG0001768	2	1	1	1	1	2	3	0	1	1	2	1	16
OG0001769	1	1	1	1	1	1	1	2	6	0	0	1	16
OG0001770	1	1	2	1	1	1	1	1	2	0	3	2	16
OG0001771	2	1	1	1	1	3	1	2	1	1	1	1	16
OG0001772	1	1	2	1	0	2	1	1	1	2	3	1	16
OG0001773	1	1	2	0	1	4	0	0	1	3	1	2	16
OG0001774	1	1	1	1	1	2	1	2	1	2	2	1	16
OG0001775	1	1	1	2	1	2	1	1	2	1	1	2	16
OG0001776	2	1	1	1	4	1	1	1	1	1	1	1	16
OG0001777	2	1	1	2	1	1	1	2	1	1	1	2	16
OG0001778	1	2	1	1	2	2	1	1	1	1	2	1	16
OG0001779	1	1	4	0	0	1	4	0	2	1	1	1	16
OG0001780	1	1	1	1	1	3	2	1	2	1	1	1	16
OG0001781	1	1	1	1	1	3	2	2	1	1	1	1	16
OG0001782	2	0	9	0	0	0	3	0	0	0	0	2	16
OG0001783	2	1	3	1	0	2	2	0	1	2	1	1	16
OG0001784	1	1	1	1	1	2	1	1	1	4	1	1	16
OG0001785	2	1	2	1	0	3	1	1	1	2	1	1	16
OG0001786	1	1	2	1	1	1	2	2	1	1	2	1	16
OG0001787	4	1	1	1	0	1	1	1	3	1	1	1	16
OG0001788	1	2	2	2	1	1	1	1	2	1	1	1	16
OG0001789	2	0	2	1	3	1	2	1	1	1	1	1	16
OG0001790	4	1	0	5	0	2	0	0	0	1	3	0	16
OG0001791	1	1	2	1	1	1	2	2	2	1	1	1	16
OG0001792	1	1	1	3	2	2	1	1	1	1	1	1	16
OG0001793	2	1	0	1	4	2	1	1	1	1	1	1	16
OG0001794	1	1	2	1	1	1	2	2	1	1	2	1	16
OG0001795	1	2	1	1	0	3	1	1	2	1	2	1	16
OG0001796	2	1	2	1	1	1	1	1	1	1	3	1	16
OG0001797	1	1	2	1	1	2	2	1	1	1	2	1	16
OG0001798	1	2	1	1	1	2	3	1	1	1	1	1	16
OG0001799	1	1	1	3	1	1	2	1	1	1	2	1	16
OG0001800	2	1	1	1	2	1	1	1	2	2	1	1	16
OG0001801	1	1	1	2	1	1	1	1	1	2	3	1	16
OG0001802	2	1	1	1	1	1	3	1	1	1	1	2	16
OG0001803	2	1	1	2	1	1	1	1	1	1	1	3	16
OG0001804	1	2	0	1	1	3	0	2	1	2	2	1	16
OG0001805	1	1	1	1	1	2	1	2	1	1	3	1	16
OG0001806	1	3	1	3	0	1	1	1	1	2	1	1	16
OG0001807	2	1	1	1	1	1	2	1	3	1	1	1	16
OG0001808	1	1	1	1	1	1	4	1	1	0	2	2	16
OG0001809	1	2	0	3	1	2	1	2	0	1	2	1	16
OG0001810	1	1	2	1	3	1	2	1	1	1	1	1	16
OG0001811	1	2	1	1	1	1	2	2	2	1	1	1	16
OG0001812	2	1	1	1	0	2	1	1	0	1	5	1	16
OG0001813	1	2	1	2	2	1	1	1	1	1	2	1	16
OG0001814	1	1	3	1	1	1	1	1	3	1	1	1	16
OG0001815	3	1	1	1	2	1	1	2	1	1	1	1	16
OG0001816	2	1	1	1	1	1	2	1	2	0	2	2	16
OG0001817	1	1	1	1	1	1	1	1	1	2	4	1	16
OG0001818	2	0	1	1	1	1	1	4	1	1	1	2	16
OG0001819	1	1	1	1	1	2	3	1	1	1	2	1	16
OG0001820	1	1	1	2	1	1	1	3	1	1	1	2	16
OG0001821	1	1	2	1	1	2	2	1	1	1	2	1	16
OG0001822	1	1	1	1	1	2	1	2	1	2	2	1	16
OG0001823	2	0	2	1	1	2	2	1	1	1	2	1	16
OG0001824	1	1	3	1	0	3	0	2	1	2	2	0	16
OG0001825	2	1	2	1	1	2	2	1	1	1	1	1	16
OG0001826	1	1	2	1	1	2	2	0	1	1	3	1	16
OG0001827	1	1	2	1	1	4	1	1	1	1	1	1	16
OG0001828	1	1	2	1	1	2	1	1	3	1	1	1	16
OG0001829	1	1	1	3	1	1	1	1	2	1	2	1	16
OG0001830	1	1	2	1	2	1	1	0	2	2	2	1	16
OG0001831	1	0	1	1	3	2	1	2	1	1	1	2	16
OG0001832	1	1	2	1	1	1	1	1	1	2	3	1	16
OG0001833	1	2	1	1	2	1	0	1	2	1	3	1	16
OG0001834	1	1	1	4	3	1	0	1	1	1	1	1	16
OG0001835	1	1	2	2	1	1	2	1	1	1	2	1	16
OG0001836	1	1	1	2	0	2	1	2	2	1	2	1	16
OG0001837	1	1	1	2	1	2	1	2	1	1	2	1	16
OG0001838	1	1	1	1	1	3	1	1	2	1	2	1	16
OG0001839	1	1	1	2	1	1	3	2	2	1	1	0	16
OG0001840	2	2	1	1	2	1	1	1	1	1	2	1	16
OG0001841	1	1	1	1	1	3	2	1	1	1	2	1	16
OG0001842	1	1	2	1	1	1	2	2	1	1	2	1	16
OG0001843	1	1	2	1	1	1	1	1	1	2	2	2	16
OG0001844	1	1	2	1	1	2	1	1	1	2	2	1	16
OG0001845	1	1	2	1	1	3	1	1	2	1	1	1	16
OG0001846	1	1	1	1	1	1	1	2	1	1	4	1	16
OG0001847	2	1	1	1	1	1	2	1	1	1	2	2	16
OG0001848	2	1	2	1	1	1	1	1	1	1	3	1	16
OG0001849	1	1	2	1	1	1	3	1	1	1	2	1	16
OG0001850	2	1	2	1	2	0	1	1	2	1	2	1	16
OG0001851	1	2	1	1	1	1	2	1	2	1	1	2	16
OG0001852	1	0	0	0	0	12	0	0	0	0	3	0	16
OG0001853	1	1	2	1	1	2	2	1	1	1	2	1	16
OG0001854	1	2	1	2	1	1	1	1	2	1	2	1	16
OG0001855	1	1	3	1	1	1	1	1	2	1	2	1	16
OG0001856	1	0	0	0	0	0	0	0	4	11	0	0	16
OG0001857	1	1	1	4	1	1	1	1	1	1	2	1	16
OG0001858	1	2	1	1	1	1	2	2	1	2	2	0	16
OG0001859	2	1	2	1	1	2	2	1	1	1	1	1	16
OG0001860	2	1	1	1	2	1	1	1	2	1	1	2	16
OG0001861	2	1	1	1	1	2	3	1	0	1	1	2	16
OG0001862	1	1	1	1	0	2	2	2	1	2	2	1	16
OG0001863	1	1	1	1	1	1	5	1	2	0	1	1	16
OG0001864	1	1	1	1	1	2	1	3	1	1	2	1	16
OG0001865	1	2	1	1	0	2	2	1	2	1	1	2	16
OG0001866	1	2	1	2	0	1	1	2	1	2	2	1	16
OG0001867	1	1	1	1	1	2	2	2	1	1	2	1	16
OG0001868	1	2	3	1	1	1	1	1	2	1	1	1	16
OG0001869	1	1	2	1	2	1	1	1	2	1	2	1	16
OG0001870	1	1	2	1	2	1	1	1	3	1	1	1	16
OG0001871	1	0	0	0	6	0	0	1	1	4	3	0	16
OG0001872	2	2	1	2	2	1	1	1	1	1	1	1	16
OG0001873	1	1	1	1	2	1	1	2	2	1	2	1	16
OG0001874	1	1	1	2	1	1	2	3	1	1	1	1	16
OG0001875	2	1	2	1	1	1	1	2	1	2	1	1	16
OG0001876	1	1	0	2	2	2	1	2	1	2	1	1	16
OG0001877	1	2	1	2	2	1	1	2	1	0	2	1	16
OG0001878	1	1	2	2	1	2	1	1	1	1	2	1	16
OG0001879	1	1	2	1	2	1	1	1	2	1	2	1	16
OG0001880	1	2	1	2	1	1	2	1	1	1	2	1	16
OG0001881	1	1	3	1	2	1	1	1	1	1	2	1	16
OG0001882	1	1	1	1	1	2	4	1	1	1	1	1	16
OG0001883	1	12	0	2	0	0	0	1	0	0	0	0	16
OG0001884	7	0	0	0	0	0	6	0	0	0	0	3	16
OG0001885	1	2	1	2	1	1	1	1	3	1	1	1	16
OG0001886	1	0	0	0	0	0	0	0	0	0	0	15	16
OG0001887	2	1	1	1	2	1	1	1	1	1	1	3	16
OG0001888	1	1	1	1	1	3	2	1	1	1	2	1	16
OG0001889	3	1	1	1	1	1	1	1	1	1	3	1	16
OG0001890	1	1	1	3	1	1	1	2	2	1	1	1	16
OG0001891	1	1	1	1	1	1	1	2	3	0	3	1	16
OG0001892	1	1	2	1	2	1	3	1	1	1	1	1	16
OG0001893	1	1	3	1	2	1	1	2	1	0	1	2	16
OG0001894	2	1	1	1	1	1	2	1	1	1	2	2	16
OG0001895	1	1	2	1	1	1	3	2	1	1	1	1	16
OG0001896	1	1	4	1	1	2	1	1	1	1	1	1	16
OG0001897	1	1	1	3	1	1	2	2	1	1	1	1	16
OG0001898	1	1	2	1	0	1	4	1	1	1	1	2	16
OG0001899	1	1	2	1	0	3	1	1	2	1	2	1	16
OG0001900	1	1	2	2	1	2	1	1	1	1	2	1	16
OG0001901	2	1	1	1	1	1	1	2	1	1	2	2	16
OG0001902	1	1	1	2	3	1	1	1	1	1	2	1	16
OG0001903	1	2	1	1	1	1	1	1	1	1	3	2	16
OG0001904	1	2	1	2	1	1	1	1	1	1	3	1	16
OG0001905	2	1	2	1	1	1	3	1	1	1	1	1	16
OG0001906	1	5	1	1	1	1	1	1	1	1	1	1	16
OG0001907	2	1	1	1	1	1	3	1	2	1	1	1	16
OG0001908	1	1	2	1	1	1	1	1	2	1	3	1	16
OG0001909	1	1	1	1	1	1	1	1	2	1	2	3	16
OG0001910	1	1	1	3	1	1	2	1	1	1	1	2	16
OG0001911	1	1	2	1	2	2	1	1	1	1	2	1	16
OG0001912	1	1	1	1	1	2	3	1	1	1	2	1	16
OG0001913	1	1	1	1	1	6	1	1	1	0	1	1	16
OG0001914	1	2	3	1	1	1	1	2	1	1	1	1	16
OG0001915	1	1	1	0	6	1	1	1	1	1	1	1	16
OG0001916	2	1	2	0	0	5	1	1	1	2	1	0	16
OG0001917	1	1	1	1	1	3	1	1	1	1	3	1	16
OG0001918	3	1	1	1	1	2	1	1	1	1	2	1	16
OG0001919	1	1	1	1	2	2	1	3	1	1	1	1	16
OG0001920	2	1	1	2	1	1	1	1	1	1	3	1	16
OG0001921	1	1	2	2	2	1	1	1	2	1	1	1	16
OG0001922	1	2	3	1	1	1	1	1	1	1	2	1	16
OG0001923	1	1	3	1	1	1	3	1	1	1	1	1	16
OG0001924	1	1	1	2	3	1	0	1	2	1	1	2	16
OG0001925	1	3	1	1	1	1	2	1	2	1	1	1	16
OG0001926	1	2	1	1	1	5	1	1	1	0	0	2	16
OG0001927	1	1	1	3	3	1	1	1	1	1	1	1	16
OG0001928	1	1	1	1	2	1	1	1	3	1	2	1	16
OG0001929	1	1	0	1	4	1	2	1	1	1	2	1	16
OG0001930	2	2	0	1	0	2	1	0	0	1	2	5	16
OG0001931	1	1	2	1	3	1	1	1	1	1	2	1	16
OG0001932	2	0	0	2	0	0	0	10	0	0	2	0	16
OG0001933	1	1	2	1	1	2	2	1	1	1	2	1	16
OG0001934	2	1	1	1	1	1	2	1	1	2	2	1	16
OG0001935	1	1	1	1	1	1	3	1	1	2	2	1	16
OG0001936	1	1	1	3	1	1	1	1	1	2	2	1	16
OG0001937	1	1	1	1	1	1	1	1	1	1	5	1	16
OG0001938	1	1	2	1	0	1	1	1	3	1	3	1	16
OG0001939	1	2	1	3	0	2	1	0	1	2	2	1	16
OG0001940	1	1	1	1	1	3	1	1	1	1	3	1	16
OG0001941	1	1	1	1	1	1	1	2	1	2	3	1	16
OG0001942	1	1	2	1	1	1	1	1	1	3	2	1	16
OG0001943	2	1	2	0	1	1	4	0	2	1	1	1	16
OG0001944	1	2	1	1	1	1	1	2	1	2	2	1	16
OG0001945	1	2	1	2	2	1	2	1	1	1	1	1	16
OG0001946	1	3	1	2	2	1	1	1	1	1	1	1	16
OG0001947	1	1	1	1	1	1	1	1	3	1	2	2	16
OG0001948	1	1	1	1	1	2	1	2	1	2	2	1	16
OG0001949	2	1	1	3	1	1	1	1	2	1	1	1	16
OG0001950	1	1	2	1	1	1	2	1	3	1	1	1	16
OG0001951	1	1	2	1	1	1	2	2	1	1	2	1	16
OG0001952	1	1	1	1	1	2	2	2	1	1	1	2	16
OG0001953	1	1	1	3	1	1	3	1	1	1	1	1	16
OG0001954	1	1	2	1	1	1	2	1	2	1	1	2	16
OG0001955	1	1	4	1	1	1	1	1	1	1	2	1	16
OG0001956	1	1	1	1	1	2	4	1	1	1	1	1	16
OG0001957	2	1	2	1	1	1	1	1	2	1	2	1	16
OG0001958	1	2	2	2	1	2	1	1	1	1	1	1	16
OG0001959	1	1	3	1	2	2	1	1	1	1	1	1	16
OG0001960	1	0	2	1	1	2	2	2	1	1	2	1	16
OG0001961	1	1	2	3	1	1	1	1	2	1	1	1	16
OG0001962	1	2	1	2	1	1	1	1	1	1	2	2	16
OG0001963	1	1	2	1	5	0	1	1	1	1	1	1	16
OG0001964	1	2	1	1	0	4	1	1	1	0	1	3	16
OG0001965	1	5	1	1	1	1	1	1	1	1	1	1	16
OG0001966	1	2	1	2	1	1	2	2	1	1	1	1	16
OG0001967	2	1	2	0	1	2	1	1	1	2	1	2	16
OG0001968	2	1	1	1	3	1	2	0	1	1	2	1	16
OG0001969	2	1	3	2	1	1	1	0	2	1	1	1	16
OG0001970	1	1	1	1	1	1	2	1	2	1	3	1	16
OG0001971	1	1	4	0	0	1	4	0	3	0	1	1	16
OG0001972	1	1	4	2	0	1	1	3	1	0	1	1	16
OG0001973	1	2	1	2	1	1	1	1	1	2	2	1	16
OG0001974	0	2	0	0	0	13	1	0	0	0	0	0	16
OG0001975	0	2	1	1	0	1	1	2	1	2	3	2	16
OG0001976	0	2	1	0	0	1	1	0	1	5	5	0	16
OG0001977	0	4	0	3	0	0	0	2	0	4	3	0	16
OG0001978	0	15	0	1	0	0	0	0	0	0	0	0	16
OG0001979	0	5	0	1	0	0	0	10	0	0	0	0	16
OG0001980	0	14	0	0	0	1	0	1	0	0	0	0	16
OG0001981	0	2	0	4	0	5	0	3	0	0	2	0	16
OG0001982	0	2	0	0	0	0	1	1	0	8	4	0	16
OG0001983	0	5	0	1	0	0	0	9	0	0	1	0	16
OG0001984	0	3	0	1	0	6	0	3	0	3	0	0	16
OG0001985	0	2	1	4	0	1	0	4	0	1	3	0	16
OG0001986	0	2	0	5	1	0	0	8	0	0	0	0	16
OG0001987	0	2	0	3	0	5	0	2	0	1	3	0	16
OG0001988	0	1	1	1	0	1	0	4	2	3	3	0	16
OG0001989	0	3	0	0	0	10	0	1	0	1	1	0	16
OG0001990	0	1	1	5	1	1	1	2	1	1	1	1	16
OG0001991	0	2	0	0	0	13	0	1	0	0	0	0	16
OG0001992	0	2	1	10	0	0	0	1	0	0	2	0	16
OG0001993	0	15	0	1	0	0	0	0	0	0	0	0	16
OG0001994	0	2	0	2	0	0	1	1	0	2	3	5	16
OG0001995	0	1	0	1	4	1	2	2	1	1	2	1	16
OG0001996	0	1	2	1	0	1	1	1	6	1	1	1	16
OG0001997	0	3	2	2	0	2	0	1	2	1	2	1	16
OG0001998	0	1	0	15	0	0	0	0	0	0	0	0	16
[truncated: 15,167 more rows]

## Sheet: Orthogroups_SingleCopyOrthologu
OG0005186
OG0005187
OG0005189
OG0005191
OG0005193
OG0005194
OG0005195
OG0005196
OG0005197
OG0005198
OG0005199
OG0005201
OG0005203
OG0005204
OG0005205
OG0005206
OG0005207
OG0005208
OG0005209
OG0005214
OG0005218
OG0005219
OG0005220
OG0005221
OG0005223
OG0005224
OG0005225
OG0005227
OG0005228
OG0005231
OG0005232
OG0005233
OG0005235
OG0005236
OG0005238
OG0005239
OG0005241
OG0005245
OG0005249
OG0005250
OG0005251
OG0005252
OG0005253
OG0005254
OG0005256
OG0005257
OG0005260
OG0005261
OG0005262
OG0005264
OG0005265
OG0005267
OG0005270
OG0005271
OG0005273
OG0005274
OG0005276
OG0005277
OG0005279
OG0005282
OG0005284
OG0005286
OG0005288
OG0005291
OG0005292
OG0005293
OG0005294
OG0005296
OG0005297
OG0005299
OG0005300
OG0005301
OG0005303
OG0005304
OG0005307
OG0005309
OG0005310
OG0005311
OG0005312
OG0005313
OG0005314
OG0005316
OG0005317
OG0005318
OG0005320
OG0005321
OG0005322
OG0005323
OG0005324
OG0005325
OG0005326
OG0005328
OG0005329
OG0005330
OG0005331
OG0005332
OG0005333
OG0005335
OG0005336
OG0005337
OG0005340
OG0005341
OG0005342
OG0005344
OG0005346
OG0005347
OG0005349
OG0005351
OG0005352
OG0005353
OG0005354
OG0005355
OG0005356
OG0005357
OG0005358
OG0005361
OG0005363
OG0005364
OG0005366
OG0005368
OG0005369
OG0005370
OG0005372
OG0005374
OG0005377
OG0005379
OG0005381
OG0005382
OG0005383
OG0005384
OG0005385
OG0005386
OG0005388
OG0005389
OG0005390
OG0005391
OG0005392
OG0005393
OG0005394
OG0005395
OG0005397
OG0005398
OG0005400
OG0005401
OG0005402
OG0005405
OG0005406
OG0005407
OG0005408
OG0005410
OG0005412
OG0005413
OG0005414
OG0005415
OG0005419
OG0005421
OG0005422
OG0005423
OG0005424
OG0005425
OG0005426
OG0005427
OG0005429
OG0005431
OG0005432
OG0005434
OG0005435
OG0005436
OG0005437
OG0005438
OG0005439
OG0005441
OG0005442
OG0005443
OG0005444
OG0005445
OG0005446
OG0005447
OG0005448
OG0005449
OG0005450
OG0005451
OG0005452
OG0005454
OG0005456
OG0005457
OG0005459
OG0005460
OG0005461
OG0005462
OG0005463
OG0005464
OG0005467
OG0005468
OG0005470
OG0005471
OG0005472
OG0005474
OG0005475
OG0005476
OG0005477
OG0005479
OG0005480
OG0005481
OG0005482
OG0005483
OG0005484
OG0005489
OG0005490
OG0005498
OG0005502
OG0005504
OG0005505
OG0005507
OG0005508
OG0005509
OG0005510
OG0005511
OG0005512
OG0005513
OG0005514
OG0005515
OG0005516
OG0005517
OG0005518
OG0005519
OG0005521
OG0005522
OG0005523
OG0005524
OG0005525
OG0005526
OG0005527
OG0005530
OG0005531
OG0005532
OG0005534
OG0005535
OG0005536
OG0005537
OG0005538
OG0005539
OG0005540
OG0005541
OG0005542
OG0005544
OG0005546
OG0005547
OG0005548
OG0005549
OG0005550
OG0005554
OG0005556
OG0005560
OG0005561
OG0005562
OG0005563
OG0005564
OG0005565
OG0005566
OG0005569
OG0005570
OG0005571
OG0005572
OG0005574
OG0005578
OG0005580
OG0005581
OG0005583
OG0005584
OG0005585
OG0005586
OG0005587
OG0005588
OG0005589
OG0005590
OG0005592
OG0005593
OG0005594
OG0005596
OG0005598
OG0005599
OG0005601
OG0005602
OG0005604
OG0005606
OG0005607
OG0005609
OG0005610
OG0005611
OG0005612
OG0005613
OG0005614
OG0005616
OG0005619
OG0005620
OG0005622
OG0005625
OG0005626
OG0005627
OG0005631
OG0005633
OG0005635
OG0005636
OG0005637
OG0005638
OG0005639
OG0005642
OG0005645
OG0005646
OG0005647
OG0005649
OG0005650
OG0005651
OG0005652
OG0005653
OG0005655
OG0005656
OG0005657
OG0005658
OG0005659
OG0005660
OG0005661
OG0005662
OG0005663
OG0005664
OG0005666
OG0005668
OG0005669
OG0005671
OG0005674
OG0005675
OG0005679
OG0005683
OG0005684
OG0005685
OG0005687
OG0005688
OG0005689
OG0005690
OG0005691
OG0005693
OG0005696
OG0005697
OG0005698
OG0005700
OG0005701
OG0005702
OG0005703
OG0005704
OG0005705
OG0005706
OG0005712
OG0005715
OG0005716
OG0005717
OG0005719
OG0005720
OG0005721
OG0005723
OG0005725
OG0005726
OG0005728
OG0005730
OG0005731
OG0005732
OG0005734
OG0005735
OG0005737
OG0005738
OG0005739
OG0005742
OG0005743
OG0005744
OG0005745
OG0005747
OG0005748
OG0005750
OG0005752
OG0005753
OG0005754
OG0005757
OG0005758
OG0005761
OG0005762
OG0005763
OG0005764
OG0005766
OG0005767
OG0005768
OG0005769
OG0005770
OG0005771
OG0005774
OG0005775
OG0005776
OG0005777
OG0005779
OG0005780
OG0005781
OG0005782
OG0005784
OG0005785
OG0005789
OG0005790
OG0005791
OG0005792
OG0005795
OG0005796
OG0005797
OG0005798
OG0005799
OG0005800
OG0005803
OG0005804
OG0005805
OG0005807
OG0005808
OG0005809
OG0005810
OG0005811
OG0005815
OG0005816
OG0005821
OG0005822
OG0005824
OG0005826
OG0005827
OG0005828
OG0005830
OG0005831
OG0005834
OG0005836
OG0005837
OG0005838
OG0005840
OG0005843
OG0005844
OG0005845
OG0005846
OG0005847
OG0005848
OG0005850
OG0005853
OG0005854
OG0005857
OG0005858
OG0005862
OG0005863
OG0005864
OG0005865
OG0005866
OG0005867
OG0005868
OG0005869
OG0005872
OG0005874
OG0005875
OG0005877
OG0005878
OG0005879
OG0005880
OG0005881
OG0005882
OG0005884
OG0005885
OG0005886
OG0005888
OG0005890
OG0005891
OG0005893
OG0005894
OG0005895
OG0005896
OG0005897
OG0005898
OG0005900
OG0005901
OG0005902
OG0005904
OG0005905
OG0005906
OG0005907
OG0005909
OG0005910
OG0005911
OG0005914
OG0005915
OG0005916
OG0005919
OG0005922
OG0005924
OG0005925
OG0005928
OG0005929
OG0005931
OG0005932
OG0005933
OG0005935
OG0005936
OG0005937
OG0005938
OG0005939
OG0005941
OG0005942
OG0005943
OG0005944
OG0005947
OG0005948
OG0005952
OG0005954
OG0005955
OG0005956
OG0005957
OG0005958
OG0005959
OG0005960
OG0005961
OG0005964
OG0005965
OG0005967
OG0005968
OG0005969
OG0005970
OG0005971
OG0005972
OG0005973
OG0005974
OG0005975
OG0005976
OG0005977
OG0005978
OG0005980
OG0005983
OG0005984
OG0005986
OG0005987
OG0005988
OG0005990
OG0005991
OG0005992
OG0005993
OG0005994
OG0005996
OG0005997
OG0005998
OG0005999
OG0006000
OG0006001
OG0006002
OG0006003
OG0006004
OG0006005
OG0006007
OG0006008
OG0006011
OG0006012
OG0006013
OG0006014
OG0006015
OG0006016
OG0006017
OG0006018
OG0006019
OG0006020
OG0006021
OG0006022
OG0006023
OG0006024
OG0006025
OG0006027
OG0006029
OG0006030
OG0006031
OG0006032
OG0006034
OG0006035
OG0006036
OG0006037
OG0006038
OG0006040
OG0006041
OG0006042
OG0006043
OG0006044
OG0006047
OG0006048
OG0006050
OG0006051
OG0006052
OG0006054
OG0006055
OG0006056
OG0006057
OG0006058
OG0006059
OG0006062
OG0006065
OG0006066
OG0006067
OG0006068
OG0006069
OG0006070
OG0006071
OG0006072
OG0006073
OG0006074
OG0006075
OG0006077
OG0006079
OG0006080
OG0006081
OG0006083
OG0006085
OG0006086
OG0006087
OG0006088
OG0006091
OG0006092
OG0006095
OG0006096
OG0006099
OG0006100
OG0006101
OG0006102
OG0006103
OG0006104
OG0006105
OG0006106
OG0006110
OG0006113
OG0006114
OG0006115
OG0006116
OG0006118
OG0006120
OG0006121
OG0006122
OG0006123
OG0006124
OG0006125
OG0006126
OG0006128
OG0006129
OG0006131
OG0006132
OG0006133
OG0006135
OG0006139
OG0006140
OG0006141
OG0006142
OG0006143
OG0006145
OG0006146
OG0006148
OG0006149
OG0006150
OG0006152
OG0006153
OG0006158
OG0006160
OG0006161
OG0006162
OG0006163
OG0006165
OG0006166
OG0006167
OG0006168
OG0006169
OG0006170
OG0006171
OG0006172
OG0006173
OG0006174
OG0006176
OG0006177
OG0006178
OG0006179
OG0006180
OG0006181
OG0006182
OG0006183
OG0006185
OG0006187
OG0006190
OG0006191
OG0006192
OG0006193
OG0006194
OG0006196
OG0006198
OG0006199
OG0006202
OG0006203
OG0006204
OG0006205
OG0006206
OG0006207
OG0006208
OG0006209
OG0006212
OG0006215
OG0006216
OG0006217
OG0006220
OG0006221
OG0006222
OG0006223
OG0006224
OG0006225
OG0006226
OG0006230
OG0006231
OG0006232
OG0006235
OG0006236
OG0006237
OG0006238
OG0006239
OG0006240
OG0006241
OG0006243
OG0006244
OG0006246
OG0006247
OG0006248
OG0006249
OG0006250
OG0006252
OG0006254
OG0006255
OG0006257
OG0006259
OG0006262
OG0006263
OG0006264
OG0006266
OG0006268
OG0006269
OG0006270
OG0006271
OG0006272
OG0006273
OG0006274
OG0006275
OG0006276
OG0006277
OG0006278
OG0006280
OG0006281
OG0006283
OG0006284
OG0006285
OG0006286
OG0006288
OG0006289
OG0006290
OG0006294
OG0006295
OG0006296
OG0006297
OG0006298
OG0006299
OG0006300
OG0006302
OG0006305
OG0006309
OG0006310
OG0006311
OG0006314
OG0006315
OG0006316
OG0006319
OG0006320
OG0006322
OG0006323
OG0006325
OG0006326
OG0006328
OG0006329
OG0006331
OG0006332
OG0006333
OG0006334
OG0006335
OG0006336
OG0006341
OG0006343
OG0006344
OG0006345
OG0006346
OG0006347
OG0006348
OG0006349
OG0006350
OG0006351
OG0006353
OG0006354
OG0006355
OG0006356
OG0006357
OG0006358
OG0006360
OG0006361
OG0006362
OG0006364
OG0006365
OG0006367
OG0006369
OG0006370
OG0006371
OG0006372
OG0006373
OG0006374
OG0006375
OG0006377
OG0006378
OG0006380
OG0006381
OG0006382
OG0006383
OG0006384
OG0006385
OG0006386
OG0006387
OG0006388
OG0006389
OG0006390
OG0006391
OG0006392
OG0006395
OG0006396
OG0006398
OG0006400
OG0006401
OG0006402
OG0006405
OG0006406
OG0006409
OG0006410
OG0006411
OG0006413
OG0006414
OG0006415
OG0006416
OG0006417
OG0006419
OG0006420
OG0006421
OG0006422
OG0006424
OG0006425
OG0006426
OG0006427
OG0006428
OG0006429
OG0006430
OG0006432
OG0006433
OG0006434
OG0006435
OG0006439
OG0006440
OG0006441
OG0006442
OG0006444
OG0006445
OG0006446
OG0006447
OG0006449
OG0006451
OG0006452
OG0006453
OG0006454
OG0006456
OG0006458
OG0006459
OG0006460
OG0006464
OG0006465
OG0006466
OG0006468
OG0006471
OG0006472
OG0006473
OG0006475
OG0006476
OG0006477
OG0006481
OG0006482
OG0006483
OG0006484
OG0006486
OG0006487
OG0006489
OG0006490
OG0006491
OG0006495
OG0006496
OG0006497
OG0006500
OG0006501
OG0006502
OG0006503
OG0006504
OG0006505
OG0006508
OG0006509
OG0006512
OG0006513
OG0006514
OG0006515
OG0006516
OG0006517
OG0006518
OG0006519
OG0006520
OG0006521
OG0006522
OG0006523
OG0006524
OG0006525
OG0006527
OG0006528
OG0006529
OG0006530
OG0006531
OG0006532
OG0006534
OG0006535
OG0006537
OG0006538
OG0006540
OG0006542
OG0006543
OG0006548
OG0006549
OG0006552
OG0006553
OG0006554
OG0006555
OG0006556
OG0006557
OG0006558
OG0006559
OG0006560
OG0006561
OG0006562
OG0006563
OG0006564
OG0006566
OG0006567
OG0006568
OG0006570
OG0006571
OG0006572
OG0006573
OG0006575
OG0006576
OG0006578
OG0006579
OG0006580
OG0006581
OG0006583
OG0006584
OG0006586
OG0006588
OG0006589
OG0006591
OG0006592
OG0006593
OG0006594
OG0006595
OG0006597
OG0006598
OG0006599
OG0006602
OG0006603
OG0006604
OG0006606
OG0006608
OG0006611
OG0006612
OG0006614
OG0006619
OG0006620
OG0006622
OG0006624
OG0006625
OG0006628
OG0006629
OG0006630
OG0006631
OG0006632
OG0006633
OG0006634
OG0006635
OG0006636
OG0006637
OG0006638
OG0006640
OG0006641
OG0006643
OG0006645
OG0006646
OG0006647
OG0006649
OG0006651
OG0006654
OG0006655
OG0006656
OG0006657
OG0006658
OG0006659
OG0006660
OG0006661
OG0006662
OG0006663
OG0006664
OG0006665
OG0006666
OG0006668
OG0006670
OG0006671
OG0006672
OG0006673
OG0006674
OG0006675
OG0006676
OG0006678
OG0006679
OG0006680
OG0006684
OG0006685
OG0006686
OG0006687
OG0006688
OG0006689
OG0006690
OG0006691
OG0006692
OG0006693
OG0006694
OG0006695
OG0006696
OG0006697
OG0006698
OG0006700
OG0006702
OG0006703
OG0006704
OG0006705
OG0006708
OG0006709
OG0006711
OG0006712
OG0006713
OG0006714
OG0006715
OG0006716
OG0006718
OG0006720
OG0006722
OG0006723
OG0006724
OG0006725
OG0006727
OG0006728
OG0006729
OG0006730
OG0006731
OG0006733
OG0006735
OG0006736
OG0006738
OG0006739
OG0006740
OG0006742
OG0006743
OG0006745
OG0006747
OG0006748
OG0006749
OG0006750
OG0006751
OG0006753
OG0006754
OG0006757
OG0006758
OG0006759
OG0006760
OG0006761
OG0006762
OG0006763
OG0006764
OG0006766
OG0006768
OG0006771
OG0006772
OG0006773
OG0006774
OG0006776
OG0006777
OG0006780
OG0006781
OG0006786
OG0006787
OG0006788
OG0006789
OG0006790
OG0006795
OG0006796
OG0006797
OG0006799
OG0006801
OG0006802
OG0006803
OG0006805
OG0006806
OG0006807
OG0006809
OG0006814
OG0006815
OG0006816
OG0006817
OG0006818
OG0006819
OG0006822
OG0006825
OG0006828
OG0006832
OG0006833
OG0006837
OG0006840
OG0006845
OG0006846
OG0006847
OG0006850
OG0006851
OG0006853
OG0006854
OG0006856
OG0006860
OG0006861
OG0006865
OG0006867
OG0006869
OG0006870
OG0006871
OG0006872
OG0006873
OG0006874
OG0006875
OG0006876
OG0006877
OG0006878
OG0006880
OG0006882
OG0006883
OG0006884
OG0006885
OG0006887
OG0006889
OG0006890
OG0006891
OG0006894
OG0006896
OG0006897
OG0006899
OG0006901
OG0006902
OG0006903
OG0006904
OG0006906
OG0006907
OG0006908
OG0006909
OG0006910
OG0006911
OG0006912
OG0006913
OG0006914
OG0006917
OG0006918
OG0006919
OG0006920
OG0006921
OG0006922
OG0006923
OG0006927
OG0006930
OG0006931
OG0006933
OG0006934
OG0006935
OG0006937
OG0006938
OG0006939
OG0006940
OG0006941
OG0006942
OG0006943
OG0006944
OG0006946
OG0006948
OG0006949
OG0006950
OG0006951
OG0006952
OG0006953
OG0006954
OG0006955
OG0006956
OG0006957
OG0006958
OG0006959
OG0006960
OG0006961
OG0006963
OG0006966
OG0006967
OG0006968
OG0006969
OG0006970
OG0006971
OG0006972
OG0006973
OG0006974
OG0006975
OG0006976
OG0006977
OG0006978
OG0006979
OG0006980
OG0006981
OG0006982
OG0006983
OG0006984
OG0006985
OG0006986
OG0006987
OG0006988
OG0006989
OG0006991
OG0006993
OG0006994
OG0006995
OG0006996
OG0006997
OG0007000
OG0007001
OG0007002
OG0007005
OG0007007
OG0007008
OG0007010
OG0007011
OG0007013
OG0007014
OG0007017
OG0007018
OG0007021
OG0007022
OG0007023
OG0007026
OG0007027
OG0007029
OG0007030
OG0007032
OG0007034
OG0007037
OG0007038
OG0007039
OG0007040
OG0007043
OG0007044
OG0007045
OG0007047
OG0007048
OG0007049
OG0007052
OG0007053
OG0007054
OG0007057
OG0007058
OG0007059
OG0007060
OG0007063
OG0007064
OG0007065
OG0007067
OG0007069
OG0007070
OG0007071
OG0007072
OG0007073
OG0007074
OG0007076
OG0007077
OG0007078
OG0007079
OG0007082
OG0007083
OG0007084
OG0007085
OG0007086
OG0007088
OG0007089
OG0007090
OG0007091
OG0007093
OG0007094
OG0007095
OG0007096
OG0007097
OG0007098
OG0007100
OG0007101
OG0007102
OG0007103
OG0007104
OG0007107
OG0007109
OG0007112
OG0007113
OG0007114
OG0007115
OG0007116
OG0007119
OG0007120
OG0007123
OG0007125
OG0007126
OG0007127
OG0007128
OG0007129
OG0007130
OG0007132
OG0007133
OG0007135
OG0007136
OG0007137
OG0007138
OG0007139
OG0007140
OG0007142
OG0007143
OG0007144
OG0007145
OG0007147
OG0007148
OG0007151
OG0007152
OG0007153
OG0007156
OG0007157
OG0007158
OG0007159
OG0007163
OG0007164
OG0007165
OG0007167
OG0007168
OG0007171
OG0007172
OG0007175
OG0007177
OG0007178
OG0007179
OG0007180
OG0007181
OG0007182
OG0007183
OG0007184
OG0007185
OG0007186
OG0007187
OG0007188
OG0007189
OG0007190
OG0007191
OG0007192
OG0007193
OG0007194
OG0007195
OG0007198
OG0007199
OG0007200
OG0007201
OG0007203
OG0007205
OG0007206
OG0007207
OG0007208
OG0007209
OG0007211
OG0007213
OG0007217
OG0007219
OG0007221
OG0007223
OG0007224
OG0007225
OG0007226
OG0007227
OG0007229
OG0007230
OG0007231
OG0007232
OG0007233
OG0007235
OG0007236
OG0007237
OG0007239
OG0007240
OG0007241
OG0007244
OG0007247
OG0007248
OG0007249
OG0007250
OG0007251
OG0007252
OG0007254
OG0007255
OG0007256
OG0007257
OG0007260
OG0007262
OG0007263
OG0007267
OG0007268
OG0007269
OG0007270
OG0007272
OG0007273
OG0007274
OG0007275
OG0007276
OG0007277
OG0007278
OG0007279
OG0007280
OG0007281
OG0007282
OG0007283
OG0007287
OG0007288
OG0007290
OG0007291
OG0007292
OG0007293
OG0007294
OG0007295
OG0007296
OG0007297
OG0007299
OG0007300
OG0007301
OG0007302
OG0007305
OG0007306
OG0007307
OG0007308
OG0007309
OG0007310
OG0007311
OG0007312
OG0007313
OG0007314
OG0007315
OG0007316
OG0007319
OG0007320
OG0007321
OG0007322
OG0007323
OG0007324
OG0007325
OG0007328
OG0007329
OG0007330
OG0007332
OG0007333
OG0007334
OG0007335
OG0007337
OG0007341
OG0007344
OG0007345
OG0007346
OG0007347
OG0007348
OG0007351
OG0007353
OG0007354
OG0007355
OG0007356
OG0007359
OG0007361
OG0007362
OG0007363
OG0007365
OG0007366
OG0007367
OG0007368
OG0007369
OG0007371
OG0007372
OG0007373
OG0007374
OG0007376
OG0007377
OG0007379
OG0007380
OG0007381
OG0007386
OG0007388
OG0007391
OG0007392
OG0007393
OG0007395
OG0007396
OG0007397
OG0007403
OG0007405
OG0007406
OG0007408
OG0007411
OG0007412
OG0007413
OG0007415
OG0007417
OG0007419
OG0007420
OG0007422
OG0007423
OG0007425
OG0007427
OG0007429
OG0007430
OG0007431
OG0007433
OG0007434
OG0007435
OG0007436
OG0007437
OG0007438
OG0007439
OG0007440
OG0007442
OG0007444
OG0007445
OG0007447
OG0007449
OG0007450
OG0007451
OG0007452
OG0007453
OG0007454
OG0007455
OG0007457
OG0007458
OG0007460
OG0007461
OG0007462
OG0007463
OG0007464
OG0007465
OG0007466
OG0007467
OG0007468
OG0007469
OG0007470
OG0007472
OG0007473
OG0007476
OG0007478
OG0007480
OG0007482
OG0007483
OG0007484
OG0007485
OG0007490
OG0007492
OG0007493
OG0007494
OG0007495
OG0007496
OG0007497
OG0007499
OG0007501
OG0007502
OG0007503
OG0007504
OG0007505
OG0007506
OG0007507
OG0007508
OG0007509
OG0007511
OG0007512
OG0007513
OG0007514
OG0007515
OG0007517
OG0007520
OG0007521
OG0007522
OG0007525
OG0007527
OG0007528
OG0007529
OG0007531
OG0007533
OG0007535
OG0007536
OG0007539
OG0007541
OG0007543
OG0007544
OG0007545
OG0007546
OG0007547
OG0007549
OG0007550
OG0007551
OG0007555
OG0007560
OG0007562
OG0007563
OG0007564

## Sheet: A.leii_specific_family
OG0000657
OG0001653
OG0002504
OG0002515
OG0003434
OG0007589
OG0008847
OG0008857
OG0008910
OG0009547
OG0009555
OG0009575
OG0010006
OG0010047
OG0010369
OG0010374
OG0010394
OG0010402
OG0010822
OG0010844
OG0010859
OG0011245
OG0011246
OG0011254
OG0011259
OG0011262
OG0011264
OG0011269
OG0011274
OG0011280
OG0011334
OG0011337
OG0011348
OG0011389
OG0011795
OG0011800
OG0011804
OG0011818
OG0011820
OG0011830
OG0011831
OG0011836
OG0011838
OG0011890
OG0011892
OG0011908
OG0011956
OG0011959
OG0012448
OG0012456
OG0012462
OG0012469
OG0012476
OG0012477
OG0012484
OG0012485
OG0012487
OG0012493
OG0012497
OG0012500
OG0012502
OG0012503
OG0012505
OG0012512
OG0012531
OG0012534
OG0012545
OG0012587
OG0012612
OG0012622
OG0013397
OG0013402
OG0013403
OG0013405
OG0013407
OG0013408
OG0013410
OG0013416
OG0013417
OG0013419
OG0013421
OG0013424
OG0013427
OG0013429
OG0013430
OG0013433
OG0013437
OG0013438
OG0013440
OG0013452
OG0013453
OG0013454
OG0013458
OG0013459
OG0013461
OG0013467
OG0013468
OG0013475
OG0013483
OG0013486
OG0013488
OG0013499
OG0013507
OG0013509
OG0013515
OG0013516
OG0013520
OG0013532
OG0013535
OG0013548
OG0014783
OG0014787
OG0014788
OG0014795
OG0014797
OG0014798
OG0014799
OG0014800
OG0014804
OG0014806
OG0014807
OG0014809
OG0014811
OG0014814
OG0014817
OG0014818
OG0014819
OG0014820
OG0014821
OG0014825
OG0014826
OG0014827
OG0014833
OG0014836
OG0014837
OG0014839
OG0014840
OG0014844
OG0014861
OG0014862
OG0014865
OG0014875
OG0014876
OG0014877
OG0014881
OG0014899
OG0014906
OG0014911
OG0014916
OG0014920
OG0014921
OG0014924
OG0014927
OG0014931
OG0014932
OG0014933
OG0014938
OG0014941
OG0014945
OG0014947
OG0014949
OG0014960
OG0014965
OG0014968
OG0014999
OG0015014
OG0015015
OG0015020
OG0015026
OG0015041
