# Supplementary material for: Key homeobox transcription factors regulate the development of the firefly’s adult light organ and bioluminescence
Source: Nat Commun. 2024 Mar 5;15:1736. doi: 10.1038/s41467-024-45559-7 (PMC10914744; doi:10.1038/s41467-024-45559-7)
Supplement: Supplementary file 11 — Source data [file 41467_2024_45559_MOESM11_ESM.zip › 7 Source Data/SourceData_Supplementary Fig5A.xlsx]

## Sheet: Sheet1
		group	Early	Early	Early	Middle	Middle	Middle	Late	Late	Late
HOX family	gene	name	Lo_E_1	Lo_E_2	Lo_E_3	Lo_M_1	Lo_M_2	Lo_M_3	Lo_L_1	Lo_L_2	Lo_L_3
ANTP-HOXL	AlUBXN4	AlUBXN4(LSY_LG01_G01072.t1)	11.2435	10.7012	11.1436	10.0051	10.7774	9.90063	10.0622	9.66711	11.1951
	AlHM19.1	AlHM19.1(LSY_LG01_G01073.t1)	4.09734	3.16492	4.42422	1.95371	2.4768	2.21542	1.38287	1.71617	1.02243
	AlEVE	AlEVE(LSY_LG01_G01110.t1)	0.150285	0.052928	0.498128	0	0.055671	0.039225	0	0	0
	AlHMIN	AlHMIN(LSY_LG01_G02431.t1)	5.49852	5.92487	6.31099	2.16537	2.4981	1.89097	0.625975	0.545606	0.732604
	AlHMEN	AlHMEN(LSY_LG01_G02435.t1)	12.1518	12.9025	11.4958	4.33669	3.85256	4.61681	0.448776	0.262976	0.617543
	AlCAD	AlCAD(LSY_LG01_G03418.t1)	0.43107	0.800601	0.671728	0	0	0	0.421218	0.341391	0.284293
	AlMEOX2	AlMEOX2(LSY_LG02_G00421.t1)	0	0.264148	0.157526	0.270799	0	0	0	0	0
	AlHM19.2	AlHM19.2(LSY_LG02_G00469.t1)	0	0	0	0	0	0	0	0	0
	AlROUGH	AlROUGH(LSY_LG02_G00630.t1)	0	0	0	0	0	0	0	0	0.069927
	AlGSX1	AlGSX1(LSY_LG02_G02188.t1)	0	0	0.210874	0	0	0	0.02902	0	0
	AlHXA1A	AlHXA1A(LSY_LG02_G02499.t1)	0	0	0	0	0.11878	0	0.091496	0	0
	AlHMPB	AlHMPB(LSY_LG02_G02502.t1)	0	0.039667	0	0	0	0	0	0.030737	0
	AlHXD3	AlHXD3(LSY_LG02_G02504.t1)	0	0	0	0	0.045997	0	0	0	0
	AlDFD	AlDFD(LSY_LG02_G02506.t1)	0.052163	0	0	0	0.042101	0	0	0.051153	0
	AlSCR	AlSCR(LSY_LG02_G02507.t1)	1.41068	1.11232	1.06767	0.780204	1.09534	1.32025	0.488175	0.48753	0.529437
	AlHXA7	AlHXA7(LSY_LG02_G02508.t1)	0	0	0	0	0	0	0.019569	0	0
	AlANTP	AlANTP(LSY_LG02_G02514.t1)	3.93258	3.95929	4.41744	9.12974	12.7792	9.02018	16.0415	15.9104	14.8581
	AlUBX	AlUBX(LSY_LG02_G02516.t1)	2.93613	3.00448	3.5149	2.50483	3.04852	3.18574	2.53043	3.4337	3.00762
	AlABD-A	AlABD-A(LSY_LG02_G02520.t1)	50.7783	52.9551	50.8757	33.0338	36.3558	32.0338	15.8182	15.2223	12.4087
	AlABD-B	AlABD-B(LSY_LG02_G02526.t1)	41.6776	46.9998	46.5109	142.284	136.891	140.883	172.132	175.512	183.887
ANTP-NKL	AlGBX2	AlGBX2(LSY_LG01_G00564.t1)	1.87279	1.94108	2.16291	0.28322	0.490518	0.604483	0.300509	0.366774	0.142609
	AlMSX1	AlMSX1(LSY_LG01_G00792.t1)	0.168675	0.137083	0.32795	0	0	0	0	0	0
	AlNKX24	AlNKX24(LSY_LG01_G00818.t1)	0.103678	0	0.027442	0	0	0.053585	0	0	0.04157
	AlDLL	AlDLL(LSY_LG01_G01085.t1)	3.85355	3.27077	3.6417	8.56709	9.81628	9.75464	6.88737	6.34303	6.93859
	AlNX22A	AlNX22A(LSY_LG01_G02919.t1)	0.04284	0.131691	0.069229	0.207602	0	0.051568	0	0.146418	0
	AlHLX	AlHLX(LSY_LG01_G03957.t1)	0.118983	0.207224	0.038116	0.134407	0.301611	0.246369	0	0	0
	AlNOT2	AlNOT2(LSY_LG02_G01964.t1)	0.156863	0.315164	0.214478	0.159142	0.0477	0.122013	0	0.138276	0.099723
	AlBARH2.1	AlBARH2.1(LSY_LG02_G03268.t1)	4.90042	5.10559	5.27282	5.1756	4.68528	4.46159	2.4462	3.27169	2.87453
	AlHHEX	AlHHEX(LSY_LG02_G03346.t1)	1.27398	1.12683	1.22714	1.49525	1.90871	1.83456	1.35199	0.997323	1.97286
	AlBARH2.2	AlBARH2.2(LSY_LG02_G03447.t1)	0	0	0	0.101792	0.272538	0	0	0	0
	AlDBX1	AlDBX1(LSY_LG04_G01846.t1)	0.037162	0.13732	0.099932	0.064045	0.072099	0.054518	0.162625	0.03334	0
	AlBSH	AlBSH(LSY_LG04_G02624.t1)	0	0	0	0	0.042019	0	0	0.193311	0
	AlEMS	AlEMS(LSY_LG05_G00395.t1)	16.4522	17.3759	16.5848	16.8071	15.3014	17.2481	9.02085	9.51808	7.51573
	AlTLX3	AlTLX3(LSY_LG05_G00441.t1)	0.570921	0.608884	0.711309	0.554696	0.443266	0.544595	0.552989	0.295215	0.525322
	AlLBX1	AlLBX1(LSY_LG05_G00443.t1)	2.01225	2.09422	1.86088	0.228779	0.598408	0.781626	0.141019	0.249673	0.166489
	AlNKX32	AlNKX32(LSY_LG05_G00452.t1)	0.119345	0	0	0	0	0	0	0	0
	AlNKX23	AlNKX23(LSY_LG05_G00454.t1)	0	0.09991	0.111379	0.114555	0.187077	0.072501	0.10653	0.186388	0.044245
	AlHMSH	AlHMSH(LSY_LG05_G00459.t1)	3.73568	2.71694	3.87626	1.13636	1.36363	0.979999	1.55733	1.70768	1.87049
	AlHOX71	AlHOX71(LSY_LG05_G00461.t1)	8.29022	8.34116	7.87168	4.89222	3.55651	4.08776	2.27396	2.53297	2.01199
	AlHMX3	AlHMX3(LSY_LG05_G01029.t1)	0.054551	0.068799	0.068925	0	0.080902	0	0.08288	0.14593	0.105808
	AlSLOU	AlSLOU(LSY_LG05_G01032.t1)	1.47021	1.09384	1.09853	0.258498	0.185299	0.692121	0.073335	0.085622	0.122301
	AlNKX62	AlNKX62(LSY_LG08_G00002.t1)	0.241314	0.21913	0.213989	0.143537	0.059805	0.159758	0.024372	0.058239	0.046858
	AlHM09	AlHM09(LSY_LG08_G00003.t1)	1.43302	2.15519	1.92258	1.3948	1.4144	1.58538	0.923675	0.768475	0.733443
	AlMCM2	AlMCM2(LSY_Contig1_G00005.t1)	7.21701	6.71357	6.26654	1.53752	1.37471	1.28384	0.556827	0.50973	0.73571
PRD	AlARX.1	AlARX.1(LSY_LG01_G00400.t1)	4.75722	5.13262	5.40197	2.92979	3.15607	3.67425	1.97566	1.88957	2.31697
	AlRX	AlRX(LSY_LG01_G00404.t1)	0.052007	0.229007	0.261899	0.202779	0.157666	0.123411	0.030286	0.053521	0
	AlOTP	AlOTP(LSY_LG01_G00406.t1)	0.131868	0.457999	0.362327	0.056417	0	0	0	0.04587	0.295823
	AlPAX6.1	AlPAX6.1(LSY_LG01_G02828.t1)	0.078864	0	0	0	0.055532	0	0.375501	0.58474	0.141875
	AlPROP	AlPROP(LSY_LG01_G02848.t1)	0.137257	0.174196	0.081325	0	0.022863	0.308234	0	0	0
	AlPAX6.2	AlPAX6.2(LSY_LG01_G04014.t1)	0.768514	1.01578	0.606816	0.563816	0.348527	0.418824	0.190086	0.228565	0.216767
	AlVSX2	AlVSX2(LSY_LG01_G04073.t1)	0.172241	0.243114	0.240455	0.071782	0.152551	0.178882	0.129405	0	0.099004
	AlPHX2B	AlPHX2B(LSY_LG01_G04302.t1)	0.191554	0.226009	0.348599	0.477975	0.148658	0.216058	0.095969	0.251435	0.197678
	AlPRRX2	AlPRRX2(LSY_LG02_G00248.t1)	0.46935	0.563809	0.539323	0.5458	0.315287	0.476009	0.223298	0.253168	0.083628
	AlPITX	AlPITX(LSY_LG02_G01017.t1)	1.46121	1.69434	1.87298	0.675451	0.452855	0.182789	0.436241	0.442184	0.610791
	AlAL	AlAL(LSY_LG03_G00154.t1)	33.626	33.1546	32.0222	19.9836	19.4953	20.2632	7.85548	6.44961	7.32342
	AlREPO	AlREPO(LSY_LG03_G01742.t1)	24.1237	23.6328	25.3326	48.6507	46.8757	47.4963	64.3731	63.9295	77.0672
	AlDRGX.1	AlDRGX.1(LSY_LG04_G00274.t1)	0.093387	0	0	0	0.458685	0.111432	0	0.119902	0.641102
	AlARX.2	AlARX.2(LSY_LG04_G01743.t1)	0.554205	0.560109	0.732417	0.440012	0.769625	0.630293	0.738554	0.420812	0.565485
	AlGSC	AlGSC(LSY_LG05_G00575.t1)	0	0	0	0	0	0	0	0	0
	AlUNC-4	AlUNC-4(LSY_LG06_G00175.t1)	12.2158	12.5603	12.1589	35.7694	32.8004	32.0573	37.3136	36.3148	37.1004
	AlDRGX.2	AlDRGX.2(LSY_LG06_G00251.t1)	2.17814	1.63995	1.44438	1.10101	1.0875	0.994	1.30148	1.09432	1.29947
	AlGSBN	AlGSBN(LSY_LG06_G00496.t1)	1.52022	1.94521	2.27451	0.025801	0.03146	0.168446	0.662072	0.427472	0.279805
	AlOTX1B	AlOTX1B(LSY_LG07_G01113.t1)	0.362346	0.151207	0.197645	0.142213	0	0	0	0	0.020858
	AlHMOC	AlHMOC(LSY_LG07_G01114.t1)	4.22893	4.39317	4.49758	1.15544	1.3467	1.18724	0.113224	0.239524	0.296224
	AlSHOX2	AlSHOX2(LSY_LG08_G00423.t1)	0.170623	0.038397	0	2.09017	2.44392	2.39504	3.4827	4.15537	3.4857
TALE	AlTGIF1.1	AlTGIF1.1(LSY_LG01_G00904.t1)	13.0431	13.2318	12.7257	8.16719	7.19271	8.23445	3.12479	4.59024	4.81091
	AlTGIF1.2	AlTGIF1.2(LSY_LG01_G01018.t1)	0.79552	0.661974	0.917481	1.20468	0.974567	1.22306	0.889233	0.872286	0.749081
	AlHTH	AlHTH(LSY_LG01_G01302.t1)	97.5201	99.9774	100.023	35.5329	39.2441	35.3704	17.8942	15.3718	15.1423
	AlEXD	AlEXD(LSY_LG02_G02660.t1)	102.392	91.2738	99.1164	64.0689	63.853	62.8107	34.5499	31.3945	33.097
	AlTGIF2	AlTGIF2(LSY_LG03_G00517.t1)	4.05204	4.60125	4.96511	5.57862	5.95311	6.92306	4.44621	4.07155	4.9855
	AlMKX	AlMKX(LSY_LG03_G01821.t1)	1.70893	2.6747	1.8108	2.11351	1.43027	1.49332	1.68841	1.53313	1.7045
	AlARA	AlARA(LSY_LG04_G01293.t1)	18.8467	18.5674	18.5095	14.8988	12.9878	14.2221	10.2985	9.45242	11.405
	AlCAUP	AlCAUP(LSY_LG04_G01295.t1)	11.4322	11.161	10.7349	32.7434	34.2382	36.9207	27.1039	27.5615	24.9686
	AlPKNX2	AlPKNX2(LSY_LG04_G02085.t1)	6.18706	5.83677	6.4571	4.08901	4.5291	4.00785	4.17822	3.69511	3.42362
	AlTF2LX	AlTF2LX(LSY_LG08_G00662.t1)	0	0	0	0	0	0	0	0	0
SINE	AlSIX6	AlSIX6(LSY_LG02_G02778.t1)	0.869579	0.672054	1.22797	0.127412	0.270807	0.034302	0.024819	0	0
	AlSO	AlSO(LSY_LG03_G00124.t1)	16.3766	17.9568	21.7088	13.0096	11.4814	11.1644	13.5236	13.2092	10.4412
	AlSIX4	AlSIX4(LSY_LG07_G01002.t1)	4.36297	3.95017	4.17063	0.34579	0.066988	0.330934	0	0.065828	0.12046
CUT-Cmp	AlDVE	AlDVE(LSY_LG08_G00844.t1)	0.580293	0.538748	0.763053	0.263666	0.251315	0.454872	0.178085	0.224786	0.245303
CUT-Cux	AlCUT	AlCUT(LSY_LG04_G01849.t1)	22.8777	23.6003	23.9902	11.7594	11.2669	12.0218	8.06732	7.87293	8.09407
	AlHNF6	AlHNF6(LSY_LG08_G00927.t1)	1.82397	1.86821	2.24607	0.848135	1.01006	1.08073	0.771861	0.628867	0.55171
ZF	AlZFH1	AlZFH1(LSY_LG02_G01471.t1)	15.2396	14.6715	13.4459	12.3159	9.83285	10.0953	8.16905	7.82311	8.35313
	AlZFHX3	AlZFHX3(LSY_LG04_G00441.t1)	21.0316	21.0011	20.5481	16.2498	16.4833	16.3412	6.20234	5.72326	7.078
LIM	AlISL1	AlISL1(LSY_LG01_G00832.t1)	2.83721	2.70456	2.33695	3.25483	3.22939	3.3645	1.06501	1.43892	1.27756
	AlLHX3	AlLHX3(LSY_LG03_G01601.t1)	0.982549	1.52412	0.859101	0.80239	1.08128	0.674954	0.683843	0.625102	0.837156
	AlAWH	AlAWH(LSY_LG04_G00596.t1)	1.90942	2.13837	2.47512	0.808899	1.30488	0.61655	0.152592	0.046616	0.048511
	AlAP1	AlAP1(LSY_LG04_G00958.t1)	9.67736	9.21003	10.1226	7.5127	8.62279	7.59537	4.20815	4.22738	4.19672
	AlAP2	AlAP2(LSY_LG04_G00961.t1)	2.55344	2.74727	2.36148	4.46195	5.30589	4.65335	7.58606	6.97368	7.62297
	AlLHX1	AlLHX1(LSY_LG04_G02565.t1)	50.4018	50.0277	48.5378	8.94582	9.54425	9.0135	11.2303	10.6209	11.7313
CERS	AlCERS6	AlCERS6(LSY_LG04_G01709.t1)	92.2023	78.0771	118.838	75.8166	79.2495	114.42	72.4516	49.721	50.2453
POU	AlPO2F1	AlPO2F1(LSY_LG01_G04945.t1)	2.17055	1.94152	2.17649	0.746981	0.754034	0.983892	0.504154	0.500686	0.37923
	AlCF1A	AlCF1A(LSY_LG03_G00349.t1)	106.866	104.33	105.219	91.776	92.5708	99.9363	72.7008	73.561	75.8986
	AlIPOU	AlIPOU(LSY_LG04_G00821.t1)	0.902772	0.955108	0.804534	64.589	62.955	61.349	0.988011	0.68134	0.757438
	AlPO6F2	AlPO6F2(LSY_LG05_G00554.t1)	0.585878	0.525277	0.413103	3.41585	3.19466	3.27084	0.36418	0.256123	0.264782
