# Supplementary material for: Key homeobox transcription factors regulate the development of the firefly’s adult light organ and bioluminescence
Source: Nat Commun. 2024 Mar 5;15:1736. doi: 10.1038/s41467-024-45559-7 (PMC10914744; doi:10.1038/s41467-024-45559-7)
Supplement: Supplementary file 11 — Source data [file 41467_2024_45559_MOESM11_ESM.zip › 7 Source Data/SourceData_Supplementary Fig5B.xlsx]

## Sheet: Sheet1
AlAbd-A
Relative expression level	1#	2#	3#	mean	SD	T test
Lo-E	1.1763	0.892799	0.957798	1.00897	0.147594
Lo-M	0.441431	0.417358	0.435702	0.431497	0.0276188	3.62882e-09
Lo-L	0.443123	0.446433	0.577254	0.488937	0.0832076	8.55237e-08
AlAbd-B
Relative expression level	1#	2#	3#	mean	SD	T test
Lo-E	1.28729	0.789825	1.07776	1.02217	0.227659
Lo-M	2.69998	2.42651	2.79192	2.63947	0.202051	1.19281e-10
Lo-L	3.43353	3.11064	2.51214	3.0821	0.405334	5.34525e-09
AlAntp
Relative expression level	1#	2#	3#	mean	SD	T test
Lo-E	0.915242	0.946557	1.17258	1.01146	0.167506
Lo-M	0.603464	0.71185	0.723799	0.679705	0.0765953	5.85552e-05
Lo-L	0.635437	0.392599	0.780632	0.602889	0.187455	0.000168301
AlUnc-4
Relative expression level	1#	2#	3#	mean	SD	T test
Lo-E	0.741769	1.05277	1.33425	1.04293	0.288846
Lo-M	1.98679	1.74864	1.64008	1.79183	0.225998	1.46129e-05
Lo-L	1.90085	2.34206	2.20576	2.14955	0.349149	1.70261e-06
AlPepo
Relative expression level	1#	2#	3#	mean	SD	T test
Lo-E	1.11717	0.963464	0.94939	1.01001	0.150793
Lo-M	0.740123	0.732058	0.961198	0.811126	0.133335	0.0975173
Lo-L	0.970119	0.836954	1.0432	0.950093	0.118164	0.36206
AlAp2
Relative expression level	1#	2#	3#	mean	SD	T test
Lo-E	1.26833	0.908721	0.909125	1.02872	0.247245
Lo-M	2.7964	2.75056	2.70752	2.7515	0.30561	5.41971e-10
Lo-L	0.264196	0.194705	0.236391	0.231764	0.07689	8.22857e-08
AlUbx
Relative expression level	1#	2#	3#	mean	SD	T test
Lo-E	1.17484	0.884131	0.968138	1.00904	0.14369
Lo-M	0.459751	0.492383	0.549998	0.50071	0.0504369	2.69395e-08
Lo-L	0.381532	0.389093	0.574549	0.448391	0.108931	7.16753e-08
AlLUC1
Relative expression level	1#	2#	3#	mean	SD	T test
Lo-E	1.25296	0.849699	0.957969	1.02021	0.229272
Lo-M	1.17832	1.34854	2.01121	1.51269	0.409612	0.00622859
Lo-L	25.3157	18.0157	45.585	29.6388	12.4663	3.66306e-06
