# Supplementary material for: Key homeobox transcription factors regulate the development of the firefly’s adult light organ and bioluminescence
Source: Nat Commun. 2024 Mar 5;15:1736. doi: 10.1038/s41467-024-45559-7 (PMC10914744; doi:10.1038/s41467-024-45559-7)
Supplement: Supplementary file 11 — Source data [file 41467_2024_45559_MOESM11_ESM.zip › 7 Source Data/SourceData_Supplementary Fig6.xlsx]

## Sheet: Supplementary Fig 6A
time	dsGFP	dsAlAbd-A	dsAlAbd-B	dsAlUNC4	dsAlREPO	dsAlAP2	dsAlANTP	dsAlUBX	dsAlShox2	Ambient light
0.0515	0	60	20	0	0	184	7	8	23	0
0.0944	0	52	18	0	0	179	254	6	18	0
0.1372	0	50	19	0	0	175	7	59	12	0
0.1801	0	126	19	0	0	176	215	234	20	0
0.2255	31	212	21	30	72	181	254	235	11	23
0.271	30	215	18	23	72	177	205	235	14	20
0.3169	31	213	19	25	69	167	207	196	11	22
0.363	33	204	19	24	72	165	210	124	10	24
0.4083	35	204	19	32	72	163	254	20	10	21
0.4534	34	163	19	32	72	164	206	11	237	20
0.4985	40	127	19	34	71	156	212	8	240	20
0.5444	40	114	20	21	74	160	212	7	241	20
0.59	34	102	19	28	72	169	254	9	238	22
0.6354	218	81	21	28	72	181	212	14	166	21
0.6803	227	68	19	25	74	185	210	14	166	21
0.7256	230	68	18	21	72	192	213	190	65	21
0.7711	230	56	18	23	72	196	254	233	27	19
0.8163	221	53	18	23	71	202	206	236	25	20
0.862	195	120	18	25	71	202	212	236	19	26
0.9069	70	212	18	26	72	203	211	234	23	26
0.9518	36	215	18	20	73	197	209	139	10	20
0.9965	29	214	19	24	71	201	254	25	9	22
1.0414	34	213	18	24	69	188	213	27	22	22
1.0867	29	196	17	27	70	186	214	12	12	23
1.1322	29	152	17	23	73	185	215	22	13	25
1.1775	36	152	17	34	70	185	214	21	90	20
1.2225	34	122	17	21	70	181	254	16	237	22
1.2674	36	107	18	23	72	177	212	27	239	20
1.3129	28	86	19	37	73	179	210	17	241	20
1.3582	29	79	18	26	73	188	218	144	239	21
1.4034	31	72	19	25	73	194	210	234	205	21
1.4482	34	60	19	20	69	207	214	236	119	20
1.4932	30	54	17	23	74	206	211	235	46	20
1.5378	30	50	17	20	70	207	214	231	27	20
1.5838	228	162	17	22	72	208	210	84	24	21
1.6294	231	211	18	22	70	206	216	20	15	20
1.6746	231	214	18	22	76	207	254	18	10	23
1.7201	227	214	18	20	70	210	211	21	13	20
1.7653	220	212	18	22	71	207	206	20	16	22
1.8104	182	201	18	20	71	201	207	17	9	19
1.8564	33	180	18	20	74	203	215	24	14	21
1.9015	33	141	18	21	73	198	209	19	10	21
1.9468	33	112	18	24	71	189	217	20	99	23
1.9919	35	99	18	25	71	189	216	176	236	22
2.0369	30	90	18	25	69	191	208	235	239	22
2.0816	30	73	18	23	72	191	217	235	242	25
2.1266	31	67	18	21	74	188	210	233	236	23
2.1716	38	61	19	21	73	188	212	216	236	20
2.2162	30	55	19	21	71	194	207	69	122	23
2.2614	28	54	19	20	70	199	212	38	46	20
2.307	35	54	18	23	69	193	254	16	28	22
2.3522	34	207	18	23	71	198	214	15	23	23
2.3982	62	214	20	22	70	192	206	19	17	23
2.4441	221	214	18	20	70	196	208	9	9	19
2.4895	231	214	18	21	72	194	211	12	9	19
2.5349	231	202	18	26	71	196	216	17	8	23
2.5812	231	157	18	32	71	194	213	13	8	19
2.6263	220	157	19	32	73	190	208	228	10	19
2.672	185	123	18	19	79	191	208	235	17	21
2.7164	73	100	18	26	73	190	207	236	14	19
2.7615	35	89	18	23	70	187	211	235	8	20
2.8067	30	77	19	21	71	191	212	121	121	19
2.8521	33	64	18	24	69	187	212	47	237	19
2.897	35	61	19	22	73	187	214	13	240	20
2.9419	29	54	18	23	75	188	209	13	240	20
2.9867	34	97	18	24	75	192	254	12	240	21
3.0314	41	183	19	20	73	198	210	9	203	23
3.0766	30	214	20	19	71	190	213	6	119	23
3.1216	34	215	21	21	72	195	215	3	82	18
3.1664	41	215	21	21	72	194	207	228	32	21
3.212	38	213	19	24	72	192	214	233	17	19
3.257	35	208	18	25	74	184	213	234	17	18
3.3021	131	190	18	24	71	187	211	236	12	18
3.3467	131	150	19	24	71	188	212	186	9	19
3.392	229	134	20	24	71	190	204	101	22	19
3.4369	231	121	20	25	70	189	209	16	11	22
3.4819	223	105	18	34	71	189	254	9	25	21
3.5277	223	86	19	25	76	191	214	10	11	19
3.5735	218	70	18	26	70	196	214	5	11	22
3.6186	59	64	19	19	75	192	212	4	6	19
3.6656	31	59	18	34	72	189	212	5	9	29
3.7113	33	103	19	26	71	189	207	8	99	22
3.7569	30	189	18	23	71	189	209	5	236	26
3.8018	32	213	17	20	73	190	213	232	241	20
3.847	30	214	19	27	71	188	215	234	240	22
3.8931	30	214	19	22	71	190	213	237	239	19
3.9384	28	213	19	23	71	190	210	226	194	19
3.9828	26	197	19	23	74	184	254	155	67	21
4.0283	33	160	20	25	71	187	254	30	67	20
4.074	34	141	18	28	76	185	254	10	29	21
4.1188	27	125	18	25	75	182	254	9	18	21
4.1641	32	99	18	30	72	184	254	10	21	25
4.2107	29	83	21	29	72	184	254	6	14	22
4.2562	219	83	20	23	70	189	254	6	13	28
4.3018	227	69	20	21	70	190	254	4	15	25
4.3469	227	55	20	19	72	190	254	4	15	21
4.392	230	53	18	23	71	189	254	179	12	27
4.4378	228	70	20	21	71	186	254	233	17	25
4.4838	209	209	20	22	70	186	254	237	14	24
4.53	209	215	18	20	70	186	254	235	14	21
4.5758	90	215	20	31	71	188	254	235	225	24
4.6205	33	214	18	24	72	182	254	148	238	22
4.6654	37	205	19	32	74	183	254	26	240	22
4.7108	33	186	21	21	74	185	254	17	240	21

## Sheet: Supplementary Fig 6B
Emission intensity	dsGFP	dsAlAbd-A	dsAlAbd-B	dsAlUNC4	dsAlREPO	dsAlAP2	dsAlANTP	dsAlUBX	dsAlShox2		Ambient light
1#	221	218	35	32	79	210	255	229	242		21.3703
2#	231	215	21	22	72	199	254	241	241
3#	228	228	24	26	79	189	208	229	241
4#	229	216	21	26	79	213	136	239	242
5#	222	218	23	29	65	205	143	240	241
6#	225	218	32	31	57	203	143	241	242
7#	221	218	21	27	47	190	116	240	244
8#	219	218	30	33	31	211	255	229	242
9#	223	216	23	37	75	206	236	237	240
10#	227	216	27	25	62	210	236	237	239
11#	228	216	31	31	61	131	236	237	243
12#	217	220	31	32	75	234	255	237	241
13#	231	221	30	30	56	139	236	239	238
14#	231	221	29	26	46	235	236	237	229
15#	218	217	26	37	65	121	236	237	240
16#	219	214	21	34	62	133	236	237	235
Relative Max Luminous intensity
	dsGFP	dsAlAbd-A	dsAlAbd-B	dsAlUNC4	dsAlREPO	dsAlAP2	dsAlANTP	dsAlUBX	dsAlShox2
1#	199.63	196.63	13.6297	10.6297	57.6297	188.63	233.63	207.63	220.63
2#	209.63	193.63	-0.3703	0.6297	50.6297	177.63	232.63	219.63	219.63
3#	206.63	206.63	2.6297	4.6297	57.6297	167.63	186.63	207.63	219.63
4#	207.63	194.63	-0.3703	4.6297	57.6297	191.63	114.63	217.63	220.63
5#	200.63	196.63	1.6297	7.6297	43.6297	183.63	121.63	218.63	219.63
6#	203.63	196.63	10.6297	9.6297	35.6297	181.63	121.63	219.63	220.63
7#	199.63	196.63	-0.3703	5.6297	25.6297	168.63	94.6297	218.63	222.63
8#	197.63	196.63	8.6297	11.6297	9.6297	189.63	233.63	207.63	220.63
9#	201.63	194.63	1.6297	15.6297	53.6297	184.63	214.63	215.63	218.63
10#	205.63	194.63	5.6297	3.6297	40.6297	188.63	214.63	215.63	217.63
11#	206.63	194.63	9.6297	9.6297	39.6297	109.63	214.63	215.63	221.63
12#	195.63	198.63	9.6297	10.6297	53.6297	212.63	233.63	215.63	219.63
13#	209.63	199.63	8.6297	8.6297	34.6297	117.63	214.63	217.63	216.63
14#	209.63	199.63	7.6297	4.6297	24.6297	213.63	214.63	215.63	207.63
15#	196.63	195.63	4.6297	15.6297	43.6297	99.6297	214.63	215.63	218.63
16#	197.63	192.63	-0.3703	12.6297	40.6297	111.63	214.63	215.63	213.63
mean	203.005	196.755	5.1922	8.5047	41.8172	167.942	192.192	215.255	218.63
SD	4.66369	3.1036	4.37867	4.05659	12.8439	34.766	45.9116	3.81753	3.3955

## Sheet: Supplementary Fig6D
Target gene	Sample	Cq	Cq mean	△Ct		△△Ct	2^-△△Ct	mean	SD	T test
EF1a	dsAlUbx-M1	20.2842
EF1a	dsAlUbx-M1	20.1828
EF1a	dsAlUbx-M1	22.3241	20.9304
AlUbx	dsAlUbx-M1	27.2476		6.31726		3.90486	0.0667608
AlUbx	dsAlUbx-M1	27.2232		6.29281		3.88041	0.0679014
AlUbx	dsAlUbx-M1	27.3692	27.28	6.43888		4.02648	0.0613633
EF1a	dsAlUbx-M2	22.3147
EF1a	dsAlUbx-M2	22.3082
EF1a	dsAlUbx-M2	22.2491	22.2907
AlUbx	dsAlUbx-M2	27.2395		4.94888		2.53648	0.172363
AlUbx	dsAlUbx-M2	27.3549		5.06426		2.65186	0.159115
AlUbx	dsAlUbx-M2	27.3354	27.31	5.04472		2.63232	0.161285
EF1a	dsAlUbx-F	22.1874
EF1a	dsAlUbx-F	22.122
EF1a	dsAlUbx-F	22.2881	22.1992
AlUbx	dsAlUbx-F	27.3568		5.15765		2.74525	0.149141
AlUbx	dsAlUbx-F	27.3945		5.19531		2.78291	0.145299
AlUbx	dsAlUbx-F	27.3702	27.3738	5.171		2.7586	0.147767	0.125666	0.0433776
EF1a	dsGFP-M1	22.6412
EF1a	dsGFP-M1	22.5524
EF1a	dsGFP-M1	22.4491	22.5476
AlUbx	dsGFP-M1	24.9465		2.3989		-0.0134998	1.0094
AlUbx	dsGFP-M1	25.0356		2.48806		0.0756581	0.948909
AlUbx	dsGFP-M1	25.1478	25.0433	2.6002		0.187797	0.877945
EF1a	dsGFP-M2	22.5294
EF1a	dsGFP-M2	22.4643
EF1a	dsGFP-M2	22.3248	22.4395
AlUbx	dsGFP-M2	24.7032		2.26367		-0.148735	1.1086
AlUbx	dsGFP-M2	24.6352		2.19567		-0.216731	1.1621
AlUbx	dsGFP-M2	24.7244	24.6876	2.28487		-0.127528	1.09242
EF1a	dsGFP-F	22.5948
EF1a	dsGFP-F	22.3098
EF1a	dsGFP-F	22.4843	22.4629
AlUbx	dsGFP-F	24.7548		2.29187		-0.120526	1.08713
AlUbx	dsGFP-F	24.9849		2.52196		0.109564	0.926868
AlUbx	dsGFP-F	25.1301	24.9566	2.66717	2.4124	0.254773	0.838119	1.00572	0.107009	3.00178e-13
Data for column plot
	Relative expression level	SD
dsAlUbx	0.125666	0.0433776
dsGfp	1.00572	0.107009

## Sheet: Supplementary Fig6E
Target gene	Sample	Cq	Cq mean	△Ct		△△Ct	2^-△△Ct	mean	SD	T test
EF1a	dsShox2-M1	17.5466
EF1a	dsShox2-M1	17.367
EF1a	dsShox2-M1	17.3128	17.4088
AlShox2	dsShox2-M1	35.4822		18.0734		4.37804	0.0480927
AlShox2	dsShox2-M1	34.8231		17.4143		3.71893	0.0759433
AlShox2	dsShox2-M1	35.2626	35.1893	17.8538		4.15844	0.0559994
EF1a	dsShox2-M2	17.1625
EF1a	dsShox2-M2	17.1878
EF1a	dsShox2-M2	17.1757	17.1753
AlShox2	dsShox2-M2	33.2752		16.0999		2.40446	0.18888
AlShox2	dsShox2-M2	33.5513		16.376		2.68058	0.155978
AlShox2	dsShox2-M2	33.2618	33.3628	16.0865		2.39105	0.190644
EF1a	dsShox2-F	18.2164
EF1a	dsShox2-F	18.2421
EF1a	dsShox2-F	18.2043	18.221
AlShox2	dsShox2-F	35.7181		17.4971		3.80174	0.0717072
AlShox2	dsShox2-F	35.9579		17.7369		4.0415	0.0607279
AlShox2	dsShox2-F	36.9139	36.1966	18.693		4.99756	0.031303	0.0976973	0.0591354
EF1a	dsGFP-M1	19.9708
EF1a	dsGFP-M1	19.8851
EF1a	dsGFP-M1	19.8045	19.8868
AlShox2	dsGFP-M1	33.8184		13.9315		0.236143	0.849012
AlShox2	dsGFP-M1	33.4909		13.6041		-0.0913445	1.06536
AlShox2	dsGFP-M1	33.8498	33.7197	13.9629		0.267537	0.830737
EF1a	dsGFP-M2	19.8743
EF1a	dsGFP-M2	19.8173
EF1a	dsGFP-M2	19.7771	19.8229
AlShox2	dsGFP-M2	33.5896		13.7667		0.0712732	0.951798
AlShox2	dsGFP-M2	33.5034		13.6805		-0.0148647	1.01036
AlShox2	dsGFP-M2	33.3093	33.4674	13.4864		-0.208995	1.15588
EF1a	dsGFP-F	19.8439
EF1a	dsGFP-F	19.8221
EF1a	dsGFP-F	19.7634	19.8098
AlShox2	dsGFP-F	32.9198		13.11		-0.585371	1.50042
AlShox2	dsGFP-F	33.736		13.9262		0.230782	0.852173
AlShox2	dsGFP-F	33.6003	33.4187	13.7905	13.6954	0.0950835	0.936218	1.01688	0.19895	1.10208e-09
Data for column plot
	Relative expression level	SD
dsAlShox2	0.0976973	0.0591354
dsGfp	1.01688	0.19895
