# Supplementary material for: Key homeobox transcription factors regulate the development of the firefly’s adult light organ and bioluminescence
Source: Nat Commun. 2024 Mar 5;15:1736. doi: 10.1038/s41467-024-45559-7 (PMC10914744; doi:10.1038/s41467-024-45559-7)
Supplement: Supplementary file 11 — Source data [file 41467_2024_45559_MOESM11_ESM.zip › 7 Source Data/SourceData_Supplementary Fig7.xlsx]

## Sheet: Supplementary Fig7A
AlLuc1
		1#	2#	3#
female	HT	2.12383	1.48452	0.294567
female	Ad	0.126161	0.349492	1.99538
female	Lo	6368.19	68161.4	14766.1
male	HT	1.46409	1.16205	0.632878
male	Ad	1.09936	7.1602	1.38191
male	Lo	11399.4	8306.36	231.254
Fisher Test
	MeanDiff	SEM	t Value	Prob	Alpha	Sig	LCL	UCL
F-Ad F-HT	-0.47729	11336.2	-4.21036e-05	0.99997	0.05	0	-24699.9	24698.9
F-LO F-HT	29763.9	11336.2	2.62557	0.02216	0.05	1	5064.51	54463.3
F-LO F-Ad	29764.4	11336.2	2.62561	0.02215	0.05	1	5064.99	54463.8
M-HT F-HT	-0.21464	11336.2	-1.89337e-05	0.99999	0.05	0	-24699.6	24699.2
M-HT F-Ad	0.26266	11336.2	2.31698e-05	0.99998	0.05	0	-24699.1	24699.7
M-HT F-LO	-29764.1	11336.2	-2.62559	0.02216	0.05	1	-54463.5	-5064.72
M-Ad F-HT	1.91285	11336.2	0.000168739	0.99987	0.05	0	-24697.5	24701.3
M-Ad F-Ad	2.39015	11336.2	0.000210842	0.99984	0.05	0	-24697	24701.8
M-Ad F-LO	-29762	11336.2	-2.6254	0.02216	0.05	1	-54461.4	-5062.6
M-Ad M-HT	2.12749	11336.2	0.000187673	0.99985	0.05	0	-24697.3	24701.5
M-LO F-HT	6644.36	11336.2	0.58612	0.56866	0.05	0	-18055	31343.8
M-LO F-Ad	6644.84	11336.2	0.58616	0.56863	0.05	0	-18054.6	31344.2
M-LO F-LO	-23119.6	11336.2	-2.03945	0.06405	0.05	0	-47819	1579.85
M-LO M-HT	6644.57	11336.2	0.58614	0.56864	0.05	0	-18054.8	31344
M-LO M-Ad	6642.45	11336.2	0.58595	0.56877	0.05	0	-18057	31341.8

## Sheet: Supplementary Fig7B
AlLuc2
		1#	2#	3#
female	HT	21.2119	19.3279	120.524
female	Ad	376.237	833.456	625.214
female	Lo	3.18574	6.04992	6.67257
male	HT	0.9147	1.50396	0.672975
male	Ad	0.899429	0.535135	0.915256
male	Lo	1.90681	1.58716	0.809786
Tukey Test
	MeanDiff	SEM	q Value	Prob	Alpha	Sig	LCL	UCL
F-Ad F-HT	-3.98469	0.65361	8.62172	0.000590121	0.05	1	-6.1801	-1.78928
F-LO F-HT	2.86193	0.65361	6.19239	0.00898	0.05	1	0.66652	5.05734
F-LO F-Ad	6.84663	0.65361	14.8141	2.48639e-06	0.05	1	4.65122	9.04204
M-HT F-HT	5.23461	0.65361	11.3262	4.2726e-05	0.05	1	3.0392	7.43002
M-HT F-Ad	9.2193	0.65361	19.9479	1.0964e-07	0.05	1	7.02389	11.4147
M-HT F-LO	2.37267	0.65361	5.13378	0.03168	0.05	1	0.17726	4.56808
M-Ad F-HT	5.59176	0.65361	12.099	2.17492e-05	0.05	1	3.39635	7.78717
M-Ad F-Ad	9.57645	0.65361	20.7207	2.52761e-07	0.05	1	7.38104	11.7719
M-Ad F-LO	2.72983	0.65361	5.90656	0.01259	0.05	1	0.53442	4.92524
M-Ad M-HT	0.35715	0.65361	0.77278	0.9928	0.05	0	-1.83826	2.55256
M-LO F-HT	4.76646	0.65361	10.3132	0.00010866	0.05	1	2.57105	6.96187
M-LO F-Ad	8.75115	0.65361	18.935	1.78964e-07	0.05	1	6.55574	10.9466
M-LO F-LO	1.90452	0.65361	4.12083	0.10412	0.05	0	-0.29089	4.09993
M-LO M-HT	-0.46815	0.65361	1.01294	0.97616	0.05	0	-2.66356	1.72726
M-LO M-Ad	-0.82531	0.65361	1.78572	0.79873	0.05	0	-3.02072	1.3701
