# Supplementary material for: Key homeobox transcription factors regulate the development of the firefly’s adult light organ and bioluminescence
Source: Nat Commun. 2024 Mar 5;15:1736. doi: 10.1038/s41467-024-45559-7 (PMC10914744; doi:10.1038/s41467-024-45559-7)
Supplement: Supplementary file 11 — Source data [file 41467_2024_45559_MOESM11_ESM.zip › 7 Source Data/SourceData_Supplementary Fig8A.xlsx]

## Sheet: Sheet1
AlLuc1
Relative expression level	1#	2#	3#	mean	SD	T test
dsAlLuc1	0.0302442	0.11456	0.0283169	0.057707	0.0402087
dsGFP	0.936384	0.801126	1.33303	1.02351	0.276449	0.00398536
