# Supplementary material for: Key homeobox transcription factors regulate the development of the firefly’s adult light organ and bioluminescence
Source: Nat Commun. 2024 Mar 5;15:1736. doi: 10.1038/s41467-024-45559-7 (PMC10914744; doi:10.1038/s41467-024-45559-7)
Supplement: Supplementary file 11 — Source data [file 41467_2024_45559_MOESM11_ESM.zip › 7 Source Data/SourceData_Supplementary Fig9.xlsx]

## Sheet: Sheet1
gene_id	gene_id	logFCAbd-B	logFCUNC4
BGL-1	LSY_LG01_G00154	-1.58496	-1.9419
BGL-2	LSY_LG01_G00155	0.060003	0.0537179
BGL-3	LSY_LG01_G00156	0.584018	-0.808594
BGL-4	LSY_LG01_G04864	-0.0944146	-0.721873
BGL-5	LSY_LG02_G02683	0.860142	-1.8413
BGL-6	LSY_LG02_G02684	-1.09657	0
BGL-7	LSY_LG04_G01825	1.31061	-0.825334
BGL-8	LSY_LG04_G02121	-0.507332	-1.1564
BGL-9	LSY_LG06_G01475	1.39223	-0.620178
PO-1	LSY_LG04_G01802	2.07039	-1.9542
PO-2	LSY_LG04_G01803	0.376056	-4.32193
PO-3	LSY_LG04_G01804	0.376056	-0.813257
PO-4	LSY_LG07_G01185	0.486673	-0.881919
ACOT-1	LSY_LG01_G03764	0.329052	-0.338836
ACOT-2	LSY_LG02_G01371	0.0317684	-0.522419
ACOT-3	LSY_LG02_G01372	-0.373159	0.552677
ACOT-4	LSY_LG03_G00243	-0.376388	-0.540412
LRE-1	LSY_LG02_G02769	0	-0.58699
LRE-2	LSY_LG02_G02770	-1.63633	-0.843303
LUC1	LSY_LG01_G00883.t1	-11.9981	-9.96423
LUC2	LSY_LG06_G01212.t1	-0.167405	0.0201014
